# Supplementary material for: Sulcal organization in the medial frontal cortex provides insights into primate brain evolution
Source: Nat Commun. 2019 Jul 31;10:3437. doi: 10.1038/s41467-019-11347-x (PMC6668397; doi:10.1038/s41467-019-11347-x)
Supplement: Supplementary file 4 — Source Data [file 41467_2019_11347_MOESM4_ESM.xlsx]

## Sheet: Large analysis
specie	Subject_id	PCGS_IN_ONE_HEMISPHERE_PRESENCE	PCGS_LOCATION	PCGS_Left_HEMISPHERE_PRESENCE	PCGS_Right_HEMISPHERE_PRESENCE	ILS_IN_ONE_HEMISPHERE_PRESENCE	ILS_LOCATION	ILS_Left_HEMISPHERE_PRESENCE	ILS_Right_HEMISPHERE_PRESENCE
HUMAN	102513	1	Right	0	1	0	None	0	0
HUMAN	103111	1	Left	1	0	0	None	0	0
HUMAN	105620	1	Right	0	1	0	None	0	0
HUMAN	107725	1	Left	1	0	0	None	0	0
HUMAN	108222	1	Left	1	0	0	None	0	0
HUMAN	109325	1	Left	1	0	0	None	0	0
HUMAN	109830	0	none	0	0	0	None	0	0
HUMAN	110411	1	both	1	1	0	None	0	0
HUMAN	110613	0	none	0	0	0	None	0	0
HUMAN	112112	1	Right	0	1	0	None	0	0
HUMAN	113619	1	Left	1	0	0	None	0	0
HUMAN	114419	1	both	1	1	0	None	0	0
HUMAN	115219	1	Left	1	0	1	Right	0	1
HUMAN	117122	1	Left	1	0	0	None	0	0
HUMAN	117324	1	both	1	1	1	Left	1	0
HUMAN	117930	0	none	0	0	0	None	0	0
HUMAN	118124	1	both	1	1	0	None	0	0
HUMAN	118730	1	Left	1	0	1	Right	0	1
HUMAN	119126	1	Left	1	0	0	None	0	0
HUMAN	120717	1	both	1	1	0	None	0	0
HUMAN	121618	1	Right	0	1	1	Left	1	0
HUMAN	122620	1	both	1	1	0	None	0	0
HUMAN	127933	1	both	1	1	0	None	0	0
HUMAN	129129	1	both	1	1	0	None	0	0
HUMAN	129634	0	none	0	0	0	None	0	0
HUMAN	131419	1	Left	1	0	1	Right	0	1
HUMAN	132017	1	both	1	1	1	Right	0	1
HUMAN	133827	1	Right	0	1	1	Left	1	0
HUMAN	133928	0	none	0	0	1	Left	1	0
HUMAN	134223	0	none	0	0	1	Left	1	0
HUMAN	136227	0	none	0	0	0	None	0	0
HUMAN	136732	0	none	0	0	1	Right	0	1
HUMAN	137936	1	both	1	1	0	None	0	0
HUMAN	138231	1	Left	1	0	0	None	0	0
HUMAN	140319	0	none	0	0	1	Left	1	0
HUMAN	142828	1	Left	1	0	1	Right	0	1
HUMAN	144125	0	none	0	0	0	None	0	0
HUMAN	144832	0	none	0	0	1	Right	0	1
HUMAN	145531	1	both	1	1	0	None	0	0
HUMAN	147030	1	both	1	1	0	None	0	0
HUMAN	147737	0	none	0	0	0	None	0	0
HUMAN	148032	1	Left	1	0	0	None	0	0
HUMAN	148840	1	Left	1	0	1	Right	0	1
HUMAN	150019	1	Left	1	0	0	None	0	0
HUMAN	150524	1	Left	1	0	1	Right	0	1
HUMAN	151223	1	Left	1	0	0	None	0	0
HUMAN	153025	0	none	0	0	0	None	0	0
HUMAN	153429	1	both	1	1	0	None	0	0
HUMAN	155635	1	Left	1	0	0	None	0	0
HUMAN	156233	1	Right	0	1	0	None	0	0
HUMAN	156637	0	none	0	0	0	None	0	0
HUMAN	157437	1	Left	1	0	0	None	0	0
HUMAN	158843	0	none	0	0	0	None	0	0
HUMAN	159946	1	Left	1	0	0	None	0	0
HUMAN	160729	0	none	0	0	0	None	0	0
HUMAN	160931	1	both	1	1	0	None	0	0
HUMAN	161731	0	none	0	0	0	None	0	0
HUMAN	163331	0	none	0	0	0	None	0	0
HUMAN	165234	0	none	0	0	1	Left	1	0
HUMAN	165840	1	both	1	1	0	None	0	0
HUMAN	167743	0	none	0	0	1	Right	0	1
HUMAN	168038	1	both	1	1	0	None	0	0
HUMAN	168139	1	both	1	1	0	None	0	0
HUMAN	170631	0	none	0	0	1	Left	1	0
HUMAN	171431	0	none	0	0	1	Left	1	0
HUMAN	172332	1	Left	1	0	0	None	0	0
HUMAN	173132	1	Left	1	0	0	None	0	0
HUMAN	173536	1	Left	1	0	0	None	0	0
HUMAN	173940	0	none	0	0	0	None	0	0
HUMAN	175338	1	Right	0	1	1	Left	1	0
HUMAN	175742	1	Right	0	1	0	None	0	0
HUMAN	176037	1	Left	1	0	0	None	0	0
HUMAN	176239	1	Left	1	0	0	None	0	0
HUMAN	176441	1	both	1	1	1	Left	1	0
HUMAN	176744	1	both	1	1	0	None	0	0
HUMAN	177342	1	Left	1	0	0	None	0	0
HUMAN	180432	1	Right	0	1	0	None	0	0
HUMAN	180937	1	Left	1	0	0	None	0	0
HUMAN	185341	1	both	1	1	0	None	0	0
HUMAN	186444	1	Left	1	0	0	None	0	0
HUMAN	188751	1	Left	1	0	1	Right	0	1
HUMAN	191942	1	Left	1	0	0	None	0	0
HUMAN	192035	1	both	1	1	0	None	0	0
HUMAN	192136	0	none	0	0	0	None	0	0
HUMAN	193239	1	Left	1	0	0	None	0	0
HUMAN	194847	0	none	0	0	1	Left	1	0
HUMAN	195647	1	Left	1	0	1	Right	0	1
HUMAN	195849	1	Left	1	0	0	None	0	0
HUMAN	196346	1	both	1	1	0	None	0	0
HUMAN	201414	1	both	1	1	0	None	0	0
HUMAN	202113	1	both	1	1	0	None	0	0
HUMAN	204016	1	Right	0	1	0	None	0	0
HUMAN	204622	0	none	0	0	0	None	0	0
HUMAN	206222	1	Left	1	0	1	Right	0	1
HUMAN	208125	0	none	0	0	0	None	0	0
HUMAN	208226	0	none	0	0	0	None	0	0
HUMAN	209127	1	both	1	1	1	Right	0	1
HUMAN	210011	0	none	0	0	1	Right	0	1
HUMAN	210415	0	none	0	0	0	None	0	0
HUMAN	211417	1	Left	1	0	0	None	0	0
HUMAN	212015	1	Left	1	0	1	Right	0	1
HUMAN	214423	0	none	0	0	1	Both	1	1
HUMAN	214726	0	none	0	0	0	None	0	0
HUMAN	217126	1	both	1	1	0	None	0	0
HUMAN	217429	0	none	0	0	0	None	0	0
HUMAN	220721	0	none	0	0	0	None	0	0
HUMAN	250932	1	Left	1	0	0	None	0	0
HUMAN	268749	1	Left	1	0	0	None	0	0
HUMAN	270332	1	both	1	1	1	Left	1	0
HUMAN	275645	1	Left	1	0	1	Left	1	0
HUMAN	285345	1	Left	1	0	1	Left	1	0
HUMAN	298051	1	Right	0	1	1	Left	1	0
HUMAN	305830	0	none	0	0	1	Right	0	1
HUMAN	311320	1	Right	0	1	1	Left	1	0
HUMAN	316633	1	Left	1	0	0	None	0	0
HUMAN	329440	1	Right	0	1	1	Left	1	0
HUMAN	351938	1	Left	1	0	0	None	0	0
HUMAN	355542	1	Right	0	1	0	None	0	0
HUMAN	366042	1	Left	1	0	0	None	0	0
HUMAN	366446	1	both	1	1	0	None	0	0
HUMAN	371843	0	none	0	0	1	Left	1	0
HUMAN	378857	1	both	1	1	0	None	0	0
HUMAN	386250	1	both	1	1	0	None	0	0
HUMAN	395251	1	both	1	1	0	None	0	0
HUMAN	422632	0	none	0	0	0	None	0	0
HUMAN	424939	1	both	1	1	0	None	0	0
HUMAN	432332	1	Left	1	0	0	None	0	0
HUMAN	448347	0	none	0	0	0	None	0	0
HUMAN	449753	1	both	1	1	0	None	0	0
HUMAN	456346	1	Right	0	1	0	None	0	0
HUMAN	459453	1	Left	1	0	0	None	0	0
HUMAN	465852	1	Left	1	0	0	None	0	0
HUMAN	475855	0	none	0	0	1	Left	1	0
HUMAN	479762	1	both	1	1	0	None	0	0
HUMAN	485757	0	none	0	0	1	Left	1	0
HUMAN	499566	1	Left	1	0	0	None	0	0
HUMAN	510326	1	Left	1	0	0	None	0	0
HUMAN	513736	1	both	1	1	1	Right	0	1
HUMAN	517239	1	Right	0	1	0	None	0	0
HUMAN	530635	1	Right	0	1	0	None	0	0
HUMAN	555651	1	both	1	1	0	None	0	0
HUMAN	561444	1	Left	1	0	1	Right	0	1
HUMAN	571144	1	Left	1	0	0	None	0	0
HUMAN	576255	0	none	0	0	0	None	0	0
HUMAN	580347	1	Left	1	0	0	None	0	0
HUMAN	583858	1	Right	0	1	0	None	0	0
HUMAN	584355	0	Left	1	0	1	Right	0	1
HUMAN	588565	0	none	0	0	1	Right	0	1
HUMAN	592455	0	none	0	0	0	None	0	0
HUMAN	604537	1	both	1	1	1	Right	0	1
HUMAN	609143	0	none	0	0	1	Both	1	1
HUMAN	611231	0	none	0	0	1	Right	0	1
HUMAN	615744	1	Left	1	0	0	None	0	0
HUMAN	616645	1	Left	1	0	0	None	0	0
HUMAN	622236	1	Left	1	0	0	None	0	0
HUMAN	628248	1	Right	0	1	0	None	0	0
HUMAN	645450	1	both	1	1	1	Left	1	0
HUMAN	645551	1	Right	0	1	0	None	0	0
HUMAN	654754	1	Right	0	1	0	None	0	0
HUMAN	656253	1	both	1	1	0	None	0	0
HUMAN	679568	1	Right	0	1	0	None	0	0
HUMAN	680250	0	none	0	0	0	None	0	0
HUMAN	685058	1	Left	1	0	1	Right	0	1
HUMAN	700634	1	both	1	1	0	None	0	0
HUMAN	704238	1	both	1	1	0	None	0	0
HUMAN	727654	1	both	1	1	0	None	0	0
HUMAN	729557	1	Left	1	0	0	None	0	0
HUMAN	734045	0	none	0	0	0	None	0	0
HUMAN	748258	0	none	0	0	1	Both	1	1
HUMAN	748662	1	Left	1	0	0	None	0	0
HUMAN	753251	1	Right	0	1	1	Left	1	0
HUMAN	786569	0	none	0	0	1	Right	0	1
HUMAN	788876	0	none	0	0	0	None	0	0
HUMAN	792867	1	Left	1	0	1	Right	0	1
HUMAN	803240	1	Left	1	0	0	None	0	0
HUMAN	810843	1	Left	1	0	0	None	0	0
HUMAN	812746	1	Left	1	0	0	None	0	0
HUMAN	816653	0	none	0	0	1	Left	1	0
HUMAN	837560	0	none	0	0	0	None	0	0
HUMAN	841349	1	both	1	1	0	None	0	0
HUMAN	856968	1	Left	1	0	1	Right	0	1
HUMAN	865363	0	none	0	0	0	None	0	0
HUMAN	867468	1	both	1	1	0	None	0	0
HUMAN	872562	1	Left	1	0	0	None	0	0
HUMAN	889579	1	Left	1	0	0	None	0	0
HUMAN	894067	1	Left	1	0	1	Right	0	1
HUMAN	894774	1	Right	0	1	0	None	0	0
HUMAN	937160	0	none	0	0	1	Right	0	1
HUMAN	947668	1	Left	1	0	0	None	0	0
HUMAN	952863	1	both	1	1	0	None	0	0
HUMAN	955465	0	none	0	0	1	Right	0	1
HUMAN	957974	0	none	0	0	1	Right	0	1
HUMAN	979984	1	Right	0	1	0	None	0	0
HUMAN	991267	0	none	0	0	0	None	0	0
HUMAN	992673	1	Left	1	0	0	None	0	0
HUMAN	993675	0	none	0	0	1	Left	1	0
HUMAN	994273	1	Left	1	0	0	None	0	0
CHIMP	1	0	none	0	0	1	Left	1	0
CHIMP	2	0	none	0	0	0	None	0	0
CHIMP	3	0	none	0	0	0	None	0	0
CHIMP	4	0	none	0	0	0	None	0	0
CHIMP	5	0	none	0	0	0	None	0	0
CHIMP	6	0	none	0	0	0	None	0	0
CHIMP	7	0	none	0	0	1	Both	1	1
CHIMP	8	1	Right	0	1	0	None	0	0
CHIMP	9	0	none	0	0	0	None	0	0
CHIMP	10	1	both	1	1	0	None	0	0
CHIMP	11	1	Left	1	0	1	Right	0	1
CHIMP	12	0	none	0	0	0	None	0	0
CHIMP	13	0	none	0	0	1	Left	1	0
CHIMP	14	1	Left	1	0	0	None	0	0
CHIMP	15	1	Left	1	0	0	None	0	0
CHIMP	16	0	none	0	0	1	Right	0	1
CHIMP	17	1	both	1	1	0	None	0	0
CHIMP	18	1	Right	0	1	0	None	0	0
CHIMP	19	1	Right	0	1	0	None	0	0
CHIMP	20	0	none	0	0	0	None	0	0
CHIMP	21	1	Right	0	1	1	Left	1	0
CHIMP	22	0	none	0	0	0	None	0	0
CHIMP	23	0	none	0	0	0	None	0	0
CHIMP	24	0	none	0	0	0	None	0	0
CHIMP	25	1	Left	1	0	0	None	0	0
CHIMP	26	1	Right	0	1	0	None	0	0
CHIMP	27	1	both	1	1	0	None	0	0
CHIMP	28	0	none	0	0	0	None	0	0
CHIMP	29	0	none	0	0	0	None	0	0
CHIMP	30	0	none	0	0	0	None	0	0
CHIMP	31	1	Left	1	0	0	None	0	0
CHIMP	32	0	none	0	0	0	None	0	0
CHIMP	33	1	Left	1	0	0	None	0	0
CHIMP	34	0	none	0	0	0	None	0	0
CHIMP	35	1	both	1	1	0	None	0	0
CHIMP	36	0	none	0	0	1	Left	1	0
CHIMP	37	1	Right	0	1	0	None	0	0
CHIMP	38	1	Right	0	1	0	None	0	0
CHIMP	39	0	none	0	0	0	None	0	0
CHIMP	40	0	none	0	0	1	Right	0	1
CHIMP	41	0	none	0	0	0	None	0	0
CHIMP	42	1	Right	0	1	0	None	0	0
CHIMP	43	1	Right	0	1	0	None	0	0
CHIMP	44	0	none	0	0	1	Left	1	0
CHIMP	45	0	none	0	0	0	None	0	0
CHIMP	46	1	Left	1	0	0	None	0	0
CHIMP	47	1	both	1	1	0	None	0	0
CHIMP	48	1	Right	0	1	0	None	0	0
CHIMP	49	0	none	0	0	1	Left	1	0
CHIMP	50	1	Right	0	1	0	None	0	0
CHIMP	51	0	none	0	0	0	None	0	0
CHIMP	52	0	none	0	0	0	None	0	0
CHIMP	53	0	none	0	0	0	None	0	0
CHIMP	54	0	none	0	0	0	None	0	0
CHIMP	55	1	Left	1	0	0	None	0	0
CHIMP	56	0	none	0	0	1	Left	1	0
CHIMP	57	1	Right	0	1	0	None	0	0
CHIMP	58	0	none	0	0	0	None	0	0
CHIMP	59	0	none	0	0	0	None	0	0
CHIMP	60	1	Right	0	1	1	Left	1	0
CHIMP	61	0	none	0	0	0	None	0	0
CHIMP	62	0	none	0	0	0	None	0	0
CHIMP	63	0	none	0	0	1	Left	1	0
CHIMP	64	1	both	1	1	0	None	0	0
CHIMP	65	0	none	0	0	0	None	0	0
CHIMP	66	1	Left	1	0	0	None	0	0
CHIMP	67	0	none	0	0	0	None	0	0
CHIMP	68	1	Right	0	1	0	None	0	0
CHIMP	69	0	none	0	0	1	Right	0	1
CHIMP	70	0	none	0	0	0	None	0	0
CHIMP	71	0	none	0	0	0	None	0	0
CHIMP	72	1	Left	1	0	0	None	0	0
CHIMP	73	1	both	1	1	0	None	0	0
CHIMP	74	0	none	0	0	1	Left	1	0
CHIMP	75	0	none	0	0	0	None	0	0
CHIMP	76	1	Left	1	0	0	None	0	0
CHIMP	77	0	none	0	0	0	None	0	0
CHIMP	78	1	Left	1	0	0	None	0	0
CHIMP	79	1	Right	0	1	0	None	0	0
CHIMP	80	1	both	1	1	0	None	0	0
CHIMP	81	0	none	0	0	0	None	0	0
CHIMP	82	0	none	0	0	0	None	0	0
CHIMP	83	0	none	0	0	1	Left	1	0
CHIMP	84	1	none	1	0	0	None	0	0
CHIMP	85	0	none	0	0	1	Left	1	0
CHIMP	86	0	none	0	0	0	None	0	0
CHIMP	87	1	both	1	1	1	Right	0	1
CHIMP	88	0	none	0	0	0	None	0	0
CHIMP	89	1	both	1	1	0	None	0	0
CHIMP	90	0	none	0	0	0	None	0	0
CHIMP	91	0	none	0	0	0	None	0	0
CHIMP	92	0	none	0	0	1	Right	0	1
CHIMP	93	0	none	0	0	0	None	0	0
CHIMP	94	1	Left	1	0	0	None	0	0
CHIMP	95	0	none	0	0	0	None	0	0
CHIMP	96	0	none	0	0	1	Left	1	0
CHIMP	97	1	Right	0	1	1	Left	1	0
CHIMP	98	0	none	0	0	0	None	0	0
CHIMP	99	0	none	0	0	1	Right	0	1
CHIMP	100	0	none	0	0	0	None	0	0
CHIMP	101	1	Right	0	1	1	Left	1	0
CHIMP	102	0	none	0	0	0	None	0	0
CHIMP	103	0	none	0	0	0	None	0	0
CHIMP	104	0	none	0	0	0	None	0	0
CHIMP	105	1	Right	0	1	0	None	0	0
CHIMP	106	0	none	0	0	0	None	0	0
CHIMP	107	0	none	0	0	0	None	0	0
CHIMP	108	0	none	0	0	0	None	0	0
CHIMP	109	1	Left	1	0	0	None	0	0
CHIMP	110	0	none	0	0	0	None	0	0
CHIMP	111	1	Left	1	0	0	None	0	0
CHIMP	112	0	none	0	0	0	None	0	0
CHIMP	113	0	none	0	0	0	None	0	0
CHIMP	114	0	none	0	0	0	None	0	0
CHIMP	115	0	none	0	0	0	None	0	0
CHIMP	116	1	Left	1	0	0	None	0	0
CHIMP	117	1	Left	1	0	0	None	0	0
CHIMP	118	0	none	0	0	1	Left	1	0
CHIMP	119	1	Right	0	1	0	None	0	0
CHIMP	120	1	Left	1	0	0	None	0	0
CHIMP	121	0	none	0	0	0	None	0	0
CHIMP	122	1	Right	0	1	0	None	0	0
CHIMP	123	0	none	0	0	0	None	0	0
CHIMP	124	0	none	0	0	0	None	0	0
CHIMP	125	1	both	1	1	0	None	0	0
CHIMP	126	1	Right	0	1	1	Left	1	0
CHIMP	127	0	none	0	0	1	Left	1	0
CHIMP	128	0	none	0	0	0	None	0	0
CHIMP	129	0	none	0	0	0	None	0	0
CHIMP	130	1	both	1	1	0	None	0	0
CHIMP	131	1	Right	0	1	0	None	0	0
CHIMP	132	0	none	0	0	1	Left	1	0
CHIMP	133	1	Left	1	0	0	None	0	0
CHIMP	134	0	none	0	0	1	Left	1	0
CHIMP	135	0	none	0	0	0	None	0	0
CHIMP	136	1	Left	1	0	0	None	0	0
CHIMP	137	1	Left	1	0	0	None	0	0
CHIMP	138	0	none	0	0	1	Right	0	1
CHIMP	139	0	none	0	0	0	None	0	0
CHIMP	140	1	Left	1	0	0	None	0	0
CHIMP	141	0	none	0	0	0	None	0	0
CHIMP	142	0	none	0	0	0	None	0	0
CHIMP	143	1	Left	1	0	0	None	0	0
CHIMP	144	1	Right	0	1	0	None	0	0
CHIMP	145	0	none	0	0	1	Left	1	0
CHIMP	146	0	none	0	0	0	None	0	0
CHIMP	147	0	none	0	0	1	Left	1	0
CHIMP	148	0	none	0	0	0	None	0	0
CHIMP	149	0	none	0	0	0	None	0	0
CHIMP	150	1	Right	0	1	0	None	0	0
CHIMP	151	0	none	0	0	0	None	0	0
CHIMP	152	0	none	0	0	0	None	0	0
CHIMP	153	0	none	0	0	0	None	0	0
CHIMP	154	0	none	0	0	1	Right	0	1
CHIMP	155	1	Right	0	1	0	None	0	0
CHIMP	156	0	none	0	0	0	None	0	0
CHIMP	157	0	none	0	0	0	None	0	0
CHIMP	158	0	none	0	0	1	Both	1	1
CHIMP	159	0	none	0	0	0	None	0	0
CHIMP	160	1	Left	1	0	0	None	0	0
CHIMP	161	0	none	0	0	0	None	0	0
CHIMP	162	0	none	0	0	1	Left	1	0
CHIMP	163	0	none	0	0	0	None	0	0
CHIMP	164	1	Left	1	0	0	None	0	0
CHIMP	165	0	none	0	0	0	None	0	0
CHIMP	166	0	none	0	0	0	None	0	0
CHIMP	167	0	none	0	0	0	None	0	0
CHIMP	168	1	Right	0	1	0	None	0	0
CHIMP	169	0	none	0	0	0	None	0	0
CHIMP	170	0	none	0	0	0	None	0	0
CHIMP	171	0	none	0	0	1	Left	1	0
CHIMP	172	1	none	1	0	0	None	0	0
CHIMP	173	0	none	0	0	1	Left	1	0
CHIMP	174	0	none	0	0	0	None	0	0
CHIMP	175	0	none	0	0	0	None	0	0
CHIMP	176	0	none	0	0	0	None	0	0
CHIMP	177	1	Right	0	1	0	None	0	0
CHIMP	178	0	none	0	0	0	None	0	0
CHIMP	179	0	none	0	0	0	None	0	0
CHIMP	180	0	none	0	0	1	Left	1	0
CHIMP	181	0	none	0	0	0	None	0	0
CHIMP	182	1	both	1	1	0	None	0	0
CHIMP	183	0	none	0	0	0	None	0	0
CHIMP	184	0	none	0	0	0	None	0	0
CHIMP	185	0	none	0	0	0	None	0	0
CHIMP	186	0	none	0	0	0	None	0	0
CHIMP	187	1	both	1	1	0	None	0	0
CHIMP	188	0	none	0	0	0	None	0	0
CHIMP	189	0	none	0	0	0	None	0	0
CHIMP	190	0	none	0	0	0	None	0	0
CHIMP	191	0	none	0	0	1	Left	1	0
CHIMP	192	0	none	0	0	0	None	0	0
CHIMP	193	0	none	0	0	0	None	0	0
CHIMP	194	1	Left	1	0	0	None	0	0
CHIMP	195	0	none	0	0	0	None	0	0
CHIMP	196	0	none	0	0	1	Left	1	0
CHIMP	197	0	none	0	0	0	None	0	0
CHIMP	198	0	none	0	0	0	None	0	0
CHIMP	199	1	Right	0	1	0	None	0	0
CHIMP	200	1	Right	0	1	0	None	0	0
CHIMP	201	0	none	0	0	0	None	0	0
CHIMP	202	0	none	0	0	1	Left	1	0
CHIMP	203	0	none	0	0	0	None	0	0
CHIMP	204	1	Right	0	1	0	None	0	0
CHIMP	205	0	none	0	0	0	None	0	0
CHIMP	206	1	Left	1	0	0	None	0	0
CHIMP	207	0	none	0	0	0	None	0	0
CHIMP	208	1	Right	0	1	0	None	0	0
CHIMP	209	0	none	0	0	0	None	0	0
CHIMP	210	0	none	0	0	0	None	0	0
CHIMP	211	0	none	0	0	0	None	0	0
CHIMP	212	1	Left	1	0	0	None	0	0
CHIMP	213	0	none	0	0	0	None	0	0
CHIMP	214	0	none	0	0	0	None	0	0
CHIMP	215	0	none	0	0	0	None	0	0
CHIMP	216	0	none	0	0	0	None	0	0
CHIMP	217	0	none	0	0	0	None	0	0
CHIMP	218	0	none	0	0	0	None	0	0
CHIMP	219	0	none	0	0	0	None	0	0
CHIMP	220	0	none	0	0	1	Right	0	1
CHIMP	221	0	none	0	0	0	None	0	0
CHIMP	222	1	both	1	1	0	None	0	0
CHIMP	223	1	Right	0	1	0	None	0	0
CHIMP	224	1	Left	1	0	0	None	0	0
CHIMP	225	0	none	0	0	1	Left	1	0
BABOON	10	0	none	0	0	0	None	0	0
BABOON	101	0	none	0	0	1	Left	1	0
BABOON	102	0	none	0	0	0	None	0	0
BABOON	103	0	none	0	0	0	None	0	0
BABOON	104	0	none	0	0	0	None	0	0
BABOON	105	0	none	0	0	0	None	0	0
BABOON	106	0	none	0	0	0	None	0	0
BABOON	11	0	none	0	0	0	None	0	0
BABOON	14	0	none	0	0	0	None	0	0
BABOON	15	0	none	0	0	0	None	0	0
BABOON	16	0	none	0	0	0	None	0	0
BABOON	17	0	none	0	0	0	None	0	0
BABOON	18	0	none	0	0	0	None	0	0
BABOON	19	0	none	0	0	0	None	0	0
BABOON	20	0	none	0	0	0	None	0	0
BABOON	21	0	none	0	0	0	None	0	0
BABOON	23	0	none	0	0	1	Left	1	0
BABOON	26	0	none	0	0	0	None	0	0
BABOON	27	0	none	0	0	1	Right	0	1
BABOON	28	0	none	0	0	0	None	0	0
BABOON	29	0	none	0	0	1	Left	1	0
BABOON	30	0	none	0	0	0	None	0	0
BABOON	31	0	none	0	0	0	None	0	0
BABOON	32	0	none	0	0	1	Left	1	0
BABOON	33	0	none	0	0	0	None	0	0
BABOON	34	0	none	0	0	0	None	0	0
BABOON	35	0	none	0	0	0	None	0	0
BABOON	36	0	none	0	0	0	None	0	0
BABOON	37	0	none	0	0	0	None	0	0
BABOON	38	0	none	0	0	0	None	0	0
BABOON	40	0	none	0	0	0	None	0	0
BABOON	41	0	none	0	0	0	None	0	0
BABOON	42	0	none	0	0	0	None	0	0
BABOON	43	0	none	0	0	0	None	0	0
BABOON	44	0	none	0	0	0	None	0	0
BABOON	45	0	none	0	0	0	None	0	0
BABOON	46	0	none	0	0	0	None	0	0
BABOON	47	0	none	0	0	0	None	0	0
BABOON	48	0	none	0	0	0	None	0	0
BABOON	49	0	none	0	0	0	None	0	0
BABOON	5	0	none	0	0	0	None	0	0
BABOON	50	0	none	0	0	0	None	0	0
BABOON	51	0	none	0	0	1	Left	1	0
BABOON	52	0	none	0	0	0	None	0	0
BABOON	53	0	none	0	0	0	None	0	0
BABOON	54	0	none	0	0	0	None	0	0
BABOON	55	0	none	0	0	0	None	0	0
BABOON	56	0	none	0	0	0	None	0	0
BABOON	57	0	none	0	0	0	None	0	0
BABOON	58	0	none	0	0	0	None	0	0
BABOON	59	0	none	0	0	1	Both	1	1
BABOON	6	0	none	0	0	0	None	0	0
BABOON	60	0	none	0	0	1	Left	1	0
BABOON	62	0	none	0	0	0	None	0	0
BABOON	63	0	none	0	0	0	None	0	0
BABOON	64	0	none	0	0	0	None	0	0
BABOON	66	0	none	0	0	0	None	0	0
BABOON	67	0	none	0	0	0	None	0	0
BABOON	69	0	none	0	0	0	None	0	0
BABOON	7	0	none	0	0	0	None	0	0
BABOON	70	0	none	0	0	0	None	0	0
BABOON	71	0	none	0	0	0	None	0	0
BABOON	73	0	none	0	0	0	None	0	0
BABOON	74	0	none	0	0	1	Right	0	1
BABOON	75	0	none	0	0	1	Left	1	0
BABOON	76	0	none	0	0	1	Left	1	0
BABOON	77	0	none	0	0	0	None	0	0
BABOON	78	0	none	0	0	0	None	0	0
BABOON	79	0	none	0	0	0	None	0	0
BABOON	8	0	none	0	0	0	None	0	0
BABOON	80	0	none	0	0	0	None	0	0
BABOON	81	0	none	0	0	0	None	0	0
BABOON	83	0	none	0	0	0	None	0	0
BABOON	84	0	none	0	0	0	None	0	0
BABOON	85	0	none	0	0	0	None	0	0
BABOON	86	0	none	0	0	0	None	0	0
BABOON	87	0	none	0	0	0	None	0	0
BABOON	88	0	none	0	0	0	None	0	0
BABOON	89	0	none	0	0	0	None	0	0
BABOON	9	0	none	0	0	0	None	0	0
BABOON	90	0	none	0	0	0	None	0	0
BABOON	91	0	none	0	0	0	None	0	0
BABOON	92	0	none	0	0	0	None	0	0
BABOON	94	0	none	0	0	0	None	0	0
BABOON	95	0	none	0	0	0	None	0	0
BABOON	96	0	none	0	0	0	None	0	0
BABOON	97	0	none	0	0	0	None	0	0
BABOON	99	0	none	0	0	0	None	0	0
MACAQUE	1	0	none	0	0	0	None	0	0
MACAQUE	2	0	none	0	0	0	None	0	0
MACAQUE	3	0	none	0	0	0	None	0	0
MACAQUE	4	0	none	0	0	0	None	0	0
MACAQUE	5	0	none	0	0	0	None	0	0
MACAQUE	6	0	none	0	0	0	None	0	0
MACAQUE	7	0	none	0	0	0	None	0	0
MACAQUE	8	0	none	0	0	0	None	0	0
MACAQUE	9	0	none	0	0	1	Left	1	0
MACAQUE	10	0	none	0	0	0	None	0	0
MACAQUE	11	0	none	0	0	0	None	0	0
MACAQUE	12	0	none	0	0	0	None	0	0
MACAQUE	13	0	none	0	0	0	None	0	0
MACAQUE	14	0	none	0	0	0	None	0	0
MACAQUE	15	0	none	0	0	0	None	0	0
MACAQUE	16	0	none	0	0	0	None	0	0
MACAQUE	17	0	none	0	0	0	None	0	0
MACAQUE	18	0	none	0	0	0	None	0	0
MACAQUE	19	0	none	0	0	0	None	0	0
MACAQUE	20	0	none	0	0	0	None	0	0
MACAQUE	21	0	none	0	0	0	None	0	0
MACAQUE	22	0	none	0	0	0	None	0	0
MACAQUE	23	0	none	0	0	0	None	0	0
MACAQUE	24	0	none	0	0	0	None	0	0
MACAQUE	25	0	none	0	0	0	None	0	0
MACAQUE	26	0	none	0	0	0	None	0	0
MACAQUE	27	0	none	0	0	0	None	0	0
MACAQUE	28	0	none	0	0	0	None	0	0
MACAQUE	29	0	none	0	0	0	None	0	0
MACAQUE	30	0	none	0	0	0	None	0	0
MACAQUE	31	0	none	0	0	0	None	0	0
MACAQUE	32	0	none	0	0	0	None	0	0
MACAQUE	33	0	none	0	0	0	None	0	0
MACAQUE	34	0	none	0	0	0	None	0	0
MACAQUE	35	0	none	0	0	1	Right	0	1
MACAQUE	36	0	none	0	0	0	None	0	0
MACAQUE	37	0	none	0	0	1	Right	0	1
MACAQUE	38	0	none	0	0	1	Left	1	0
MACAQUE	39	0	none	0	0	0	None	0	0
MACAQUE	40	0	none	0	0	0	None	0	0
MACAQUE	41	0	none	0	0	0	None	0	0
MACAQUE	42	0	none	0	0	0	None	0	0
MACAQUE	43	0	none	0	0	0	None	0	0
MACAQUE	44	0	none	0	0	0	None	0	0
MACAQUE	45	0	none	0	0	0	None	0	0
MACAQUE	46	0	none	0	0	1	Right	0	1
MACAQUE	47	0	none	0	0	0	None	0	0
MACAQUE	48	0	none	0	0	0	None	0	0
MACAQUE	49	0	none	0	0	0	None	0	0
MACAQUE	50	0	none	0	0	0	None	0	0
MACAQUE	51	0	none	0	0	0	None	0	0
MACAQUE	52	0	none	0	0	0	None	0	0
MACAQUE	53	0	none	0	0	0	None	0	0
MACAQUE	54	0	none	0	0	0	None	0	0
MACAQUE	55	0	none	0	0	0	None	0	0
MACAQUE	56	0	none	0	0	1	Both	1	1
MACAQUE	57	0	none	0	0	1	Right	0	1
MACAQUE	58	0	none	0	0	0	None	0	0
MACAQUE	59	0	none	0	0	0	None	0	0
MACAQUE	60	0	none	0	0	0	None	0	0
MACAQUE	61	0	none	0	0	0	None	0	0
MACAQUE	62	0	none	0	0	0	None	0	0
MACAQUE	63	0	none	0	0	0	None	0	0
MACAQUE	64	0	none	0	0	0	None	0	0
MACAQUE	65	0	none	0	0	0	None	0	0
MACAQUE	66	0	none	0	0	0	None	0	0
MACAQUE	67	0	none	0	0	0	None	0	0
MACAQUE	68	0	none	0	0	0	None	0	0
MACAQUE	69	0	none	0	0	0	None	0	0
MACAQUE	70	0	none	0	0	0	None	0	0
MACAQUE	71	0	none	0	0	0	None	0	0
MACAQUE	72	0	none	0	0	0	None	0	0
MACAQUE	73	0	none	0	0	0	None	0	0
MACAQUE	74	0	none	0	0	0	None	0	0
MACAQUE	75	0	none	0	0	0	None	0	0
MACAQUE	76	0	none	0	0	0	None	0	0
MACAQUE	77	0	none	0	0	0	None	0	0
MACAQUE	78	0	none	0	0	1	Left	1	0
MACAQUE	79	0	none	0	0	0	None	0	0
MACAQUE	80	0	none	0	0	1	Right	0	1

## Sheet: restricted analysis
specie	suject_id	hemisphere	PACS_presence	PACS_type	Y_PACS	Y_rostral_limit_pons	PRPACS_presence	PRPACS_type	Y_PRPACS	Y_AC	VPCGS-P_presence	VPCGS-P_type	Y_VPCGS-P	Y_caudal_limit_genu_corpus_callosum	VPCGS-A_presence	VPCGS-A_type	Y_VPCGS-A	Y_rostral_limit_genu_corpus_callosum	RP-PCGS_presence	Y_RP-PCGS	PCGS_presence	ILS presence	complete_fork_SUROS/CGS-VE_SOS/CGS-DE_CGS_or_PCGS	fork_type	SUROS/CGS-VE_SOS/CGS-DE_joins_CGS_or_PCGS	SUROS/CGS-VE_presence	SOS/CGS-DE_presence	Z_fork_SUROS/CGS-VE_SOS/CGS-DE_CGS_or_PCGS	Z_rostral_limit_genu_corpus_collosum	ASOS_presence	ROS-S_presence	ROS-I_presence	DMPS_presence	VMPS_presence
HUMAN	102513	L	1	SULCUS	-31	-14	1	SULCUS	-12	3	1	SULCUS	5	21	1	SULCUS	40	35	1	50	0	0	1	Looking_downward	CGS	1	1	9	4	1	1	1	1	1
HUMAN	102513	R	1	SULCUS	-17	-14	1	SULCUS	2	3	1	SULCUS	23	20	1	SULCUS	35	32	1	50	0	0	1	Looking_downward	CGS	1	1	4	2	1	1	1	1	0
HUMAN	105620	L	1	SULCUS	-9	-14	1	SULCUS	9	3	1	SULCUS	22	20	1	SULCUS	43	32	1	48	0	0	1	Looking_downward	CGS	1	1	0	5	0	1	0	1	1
HUMAN	105620	R	1	SULCUS	-15	-14	1	SULCUS	0	3	1	SULCUS	18	18	1	SULCUS	35	31	1	40	1	0	1	Looking_downward	PCGS	1	1	1	-4	1	1	1	1	0
HUMAN	109325	L	1	SULCUS	-15	-14	1	SULCUS	5	3	0	NA	NA	19	1	SULCUS	33	32	1	42	1	0	1	Looking_downward	PCGS	1	1	8	4	1	1	0	1	1
HUMAN	109325	R	1	SULCUS	-12	-14	1	SULCUS	7	3	0	NA	NA	21	1	SULCUS	31	34	1	44	1	0	1	Looking_downward	NONE	1	1	1	3	1	1	1	1	1
HUMAN	109830	L	1	SULCUS	-14	-14	1	SULCUS	1	3	1	SULCUS	19	19	0	NA	NA	30	1	39	0	0	1	Looking_downward	NONE	1	1	14	4	1	1	1	1	1
HUMAN	109830	R	1	SULCUS	-24	-14	1	SULCUS	-1	3	1	SULCUS	19	19	1	SULCUS	29	32	1	36	0	0	1	Looking_downward	CGS	1	1	7	3	1	1	0	1	0
HUMAN	110411	L	1	SULCUS	-26	-14	1	SULCUS	6	3	1	SULCUS	16	21	1	SULCUS	26	34	1	44	1	0	1	Looking_downward	PCGS	1	1	11	3	1	1	0	1	1
HUMAN	110411	R	1	SULCUS	-19	-14	1	SULCUS	10	3	1	SULCUS	23	22	1	SULCUS	31	32	1	43	1	0	1	Looking_downward	PCGS	1	1	6	4	1	1	0	1	1
HUMAN	113619	L	1	SULCUS	-17	-14	1	SULCUS	5	3	1	SULCUS	27	19	1	SULCUS	38	33	1	50	0	0	1	Looking_downward	CGS	1	1	0	5	1	1	0	1	0
HUMAN	113619	R	1	SULCUS	-27	-14	1	SULCUS	-12	3	1	SULCUS	7	20	1	SULCUS	38	31	1	41	1	0	1	Looking_downward	PCGS	1	1	-4	4	1	1	0	0	1
HUMAN	114419	L	1	SULCUS	-21	-14	1	SULCUS	-2	3	1	SULCUS	26	20	1	SULCUS	35	33	1	54	1	0	1	Looking_downward	CGS	1	1	3	5	1	1	0	0	0
HUMAN	114419	R	1	SULCUS	-21	-14	1	SULCUS	-9	3	1	SULCUS	15	21	1	SULCUS	44	33	1	48	1	0	1	Looking_downward	PCGS	1	1	1	3	1	1	0	1	1
HUMAN	117122	R	1	SULCUS	-17	-14	1	SULCUS	9	3	0	NA	NA	21	1	SULCUS	29	32	1	39	0	0	1	Looking_downward	CGS	1	1	7	4	1	1	0	1	1
HUMAN	117122	L	1	SULCUS	-12	-14	1	SULCUS	11	3	1	SULCUS	27	21	1	SULCUS	38	32	1	49	1	0	1	Looking_downward	CGS	1	1	5	3	1	1	1	1	1
HUMAN	117930	L	1	SULCUS	-13	-14	1	SULCUS	2	3	1	SULCUS	24	20	1	SULCUS	32	32	1	39	0	0	1	Looking_downward	CGS	1	1	5	4	1	1	0	1	1
HUMAN	117930	R	1	SULCUS	-15	-14	1	SULCUS	2	3	1	SULCUS	20	21	1	SULCUS	25	33	1	41	0	0	1	Looking_downward	NONE	1	1	7	4	1	1	1	1	1
HUMAN	121618	L	1	SULCUS	-24	-14	1	SULCUS	5	3	1	SULCUS	19	21	1	SULCUS	38	33	0	NA	0	1	1	Looking_downward	CGS	1	1	9	3	0	1	1	1	1
HUMAN	121618	R	1	SULCUS	-18	-14	1	SULCUS	-9	3	1	SULCUS	9	20	1	SULCUS	31	32	1	47	1	0	1	Looking_downward	PCGS	1	1	4	3	1	1	0	1	1
HUMAN	129129	L	1	SULCUS	-6	-14	1	SULCUS	6	3	1	SULCUS	23	21	1	SULCUS	40	32	1	47	1	0	1	Looking_downward	PCGS	1	1	6	4	1	1	1	0	1
HUMAN	129129	R	1	SULCUS	-14	-14	1	SULCUS	3	3	1	SULCUS	16	21	1	SULCUS	29	32	1	41	1	0	1	Looking_downward	PCGS	1	1	4	5	1	1	1	1	1
HUMAN	129634	L	1	SULCUS	-19	-14	1	SULCUS	9	3	1	SULCUS	22	24	1	SULCUS	40	33	1	48	0	0	1	Looking_downward	CGS	1	1	-4	1	1	1	0	1	0
HUMAN	129634	R	1	SULCUS	-22	-14	1	SULCUS	-5	3	1	SULCUS	18	23	1	SULCUS	29	34	1	48	0	0	1	Looking_downward	CGS	1	1	2	3	1	1	0	1	0
HUMAN	133928	L	1	SULCUS	-23	-14	1	SULCUS	6	3	1	SULCUS	13	21	1	SULCUS	39	34	0	NA	0	1	1	Looking_downward	CGS	1	1	4	4	1	1	1	0	1
HUMAN	133928	R	1	SULCUS	-13	-14	1	SULCUS	4	3	1	SULCUS	20	20	0	NA	NA	33	1	41	0	0	1	Looking_downward	CGS	1	1	10	3	1	1	1	1	0
HUMAN	134223	L	1	SULCUS	-26	-14	1	SULCUS	-10	3	1	SULCUS	6	21	1	SULCUS	34	34	0	NA	0	1	1	Looking_downward	CGS	1	1	16	4	1	1	1	0	1
HUMAN	134223	R	1	SULCUS	-18	-14	1	SULCUS	-4	3	1	SULCUS	14	22	0	NA	NA	33	1	47	0	0	1	Looking_downward	CGS	1	1	13	4	1	1	1	1	1
HUMAN	138231	R	1	SULCUS	-25	-14	1	SULCUS	9	3	1	SULCUS	30	20	1	SULCUS	38	34	1	47	0	0	1	Looking_downward	CGS	1	1	-3	3	1	1	0	1	0
HUMAN	138231	L	1	SULCUS	-33	-14	1	SULCUS	14	3	1	SULCUS	28	20	1	SULCUS	44	33	1	53	1	0	1	Looking_downward	PCGS	1	1	1	4	1	1	1	1	0
HUMAN	140319	L	1	SULCUS	-15	-14	1	SULCUS	4	3	1	SULCUS	20	23	1	SULCUS	39	34	1	47	0	1	1	Looking_downward	CGS	1	1	-5	3	1	1	0	1	0
HUMAN	140319	R	1	SULCUS	-16	-14	1	SULCUS	1	3	1	SULCUS	19	23	1	SULCUS	42	33	1	46	0	0	1	Looking_downward	CGS	1	1	-4	3	1	1	0	1	0
HUMAN	145531	L	1	SULCUS	-15	-14	1	SULCUS	-3	3	1	SULCUS	24	18	1	SULCUS	39	33	1	49	1	0	1	Looking_downward	PCGS	1	1	2	5	1	1	0	1	0
HUMAN	145531	R	1	SULCUS	-9	-14	1	SULCUS	2	3	1	SULCUS	31	20	1	SULCUS	44	33	1	53	1	0	1	Looking_downward	PCGS	1	1	-4	3	1	1	0	1	0
HUMAN	148032	R	1	SULCUS	-17	-14	1	SULCUS	5	3	1	SULCUS	16	21	1	SULCUS	37	34	1	45	0	0	1	Looking_downward	CGS	1	1	6	0	1	1	0	1	0
HUMAN	148032	L	1	SULCUS	-5	-14	1	SULCUS	11	3	1	SULCUS	18	22	1	SULCUS	38	34	1	48	1	0	1	Looking_downward	PCGS	1	1	-2	2	1	1	0	1	1
HUMAN	153025	L	1	SULCUS	-21	-14	1	SULCUS	4	3	1	SULCUS	16	23	1	SULCUS	37	33	1	46	0	0	1	Looking_downward	NONE	1	1	1	3	0	1	0	1	1
HUMAN	153025	R	1	SULCUS	-13	-14	1	SULCUS	0	3	1	SULCUS	13	23	1	SULCUS	21	33	1	38	0	0	1	Looking_downward	CGS	1	1	9	3	1	1	0	1	1
HUMAN	153429	L	1	SULCUS	-28	-14	1	SULCUS	-7	3	1	SULCUS	21	21	1	SULCUS	46	34	1	56	1	0	1	Looking_downward	PCGS	1	1	-5	5	1	1	0	1	0
HUMAN	153429	R	1	SULCUS	-30	-14	1	SULCUS	-12	3	1	SULCUS	29	21	1	SULCUS	42	33	1	52	1	0	1	Looking_downward	PCGS	1	1	2	6	1	1	0	1	1
HUMAN	210011	L	1	SULCUS	-19	-14	1	SULCUS	-2	3	1	SULCUS	21	21	1	SULCUS	32	33	0	NA	0	0	1	Looking_downward	CGS	1	1	6	3	1	1	0	1	1
HUMAN	210011	R	1	SULCUS	-12	-14	1	SULCUS	-2	3	1	SULCUS	9	21	1	SULCUS	43	33	1	48	0	1	1	Looking_downward	CGS	1	1	-1	3	1	1	0	1	1
HUMAN	305830	R	1	SULCUS	-2	-14	1	SULCUS	11	3	1	SULCUS	29	21	1	SULCUS	45	34	1	49	0	1	1	Looking_downward	CGS	1	1	9	4	1	1	1	1	0
HUMAN	305830	L	1	SULCUS	-11	-14	1	SULCUS	4	3	0	NA	NA	21	1	SULCUS	31	34	1	38	1	0	1	Looking_downward	PCGS	1	1	10	3	1	1	1	1	1
HUMAN	311320	L	1	SULCUS	-19	-14	1	SULCUS	2	3	1	SULCUS	11	20	1	SULCUS	21	33	1	45	0	1	1	Looking_downward	CGS	1	1	7	3	1	1	1	0	0
HUMAN	311320	R	1	SULCUS	-22	-14	1	SULCUS	-4	3	1	SULCUS	1	20	1	SULCUS	15	33	1	29	1	0	1	Looking_downward	PCGS	1	1	-8	3	0	1	0	1	0
HUMAN	448347	L	1	SULCUS	-18	-14	1	SULCUS	-4	3	1	SULCUS	21	21	1	SULCUS	30	31	1	44	0	0	1	Looking_downward	CGS	1	1	8	5	0	1	0	1	1
HUMAN	448347	R	1	SULCUS	-29	-14	1	SULCUS	1	3	1	SULCUS	19	21	1	SULCUS	26	31	1	43	0	0	1	Looking_downward	CGS	1	1	9	4	1	1	0	1	0
HUMAN	449753	L	1	SULCUS	-28	-14	1	SULCUS	0	3	1	SULCUS	22	21	1	SULCUS	40	35	1	55	1	0	1	Looking_downward	PCGS	1	1	-3	5	1	1	1	1	1
HUMAN	449753	R	1	SULCUS	-24	-14	1	SULCUS	-9	3	1	SULCUS	28	21	1	SULCUS	46	34	1	52	1	0	1	Looking_downward	PCGS	1	1	2	3	1	1	0	0	1
HUMAN	456346	L	1	SULCUS	-18	-14	1	SULCUS	-5	3	1	SULCUS	20	20	1	SULCUS	37	30	1	49	0	0	1	Looking_downward	CGS	1	1	-4	5	1	1	0	1	0
HUMAN	456346	R	0	NA	NA	-14	1	SULCUS	2	3	1	SULCUS	15	21	1	SULCUS	33	30	1	48	1	0	1	Looking_downward	PCGS	1	1	-2	5	1	1	0	1	0
HUMAN	459453	R	1	SULCUS	-17	-14	1	SULCUS	1	3	1	SULCUS	17	22	1	SULCUS	29	34	1	45	0	0	1	Looking_downward	CGS	1	1	-2	5	1	1	0	1	0
HUMAN	459453	L	1	SULCUS	-26	-14	1	SULCUS	5	3	1	SULCUS	17	21	1	SULCUS	40	35	1	45	1	0	1	Looking_downward	PCGS	1	1	-4	4	1	1	0	1	0
HUMAN	465852	L	1	SULCUS	-21	-14	0	NA	NA	3	1	SULCUS	12	21	1	SULCUS	31	31	1	41	1	0	1	Looking_downward	PCGS	1	1	-5	3	1	1	1	1	1
HUMAN	465852	R	1	SULCUS	-13	-14	1	SULCUS	1	3	1	SULCUS	21	24	1	SULCUS	31	32	1	46	1	0	1	Looking_downward	PCGS	1	1	10	4	1	1	0	1	1
HUMAN	479762	L	1	SULCUS	-8	-14	1	SULCUS	7	3	1	SULCUS	22	22	1	SULCUS	39	34	1	42	1	0	1	Looking_downward	PCGS	1	1	0	2	1	1	1	1	0
HUMAN	479762	R	1	SULCUS	-20	-14	1	SULCUS	4	3	1	SULCUS	21	22	1	SULCUS	39	34	1	51	1	0	1	Looking_downward	PCGS	1	1	-5	2	0	1	0	1	1
HUMAN	485757	L	1	SULCUS	-12	-14	1	SULCUS	3	3	1	SULCUS	25	22	1	SULCUS	36	33	1	45	0	1	1	Looking_downward	CGS	1	1	11	3	1	1	0	0	0
HUMAN	485757	R	1	SULCUS	-19	-14	1	SULCUS	11	3	1	SULCUS	22	22	1	SULCUS	42	33	1	48	0	0	1	Looking_downward	CGS	1	1	1	4	0	1	0	0	1
HUMAN	499566	L	1	SULCUS	-14	-14	1	SULCUS	-2	3	1	SULCUS	13	22	1	SULCUS	25	32	1	39	1	0	1	Looking_downward	PCGS	1	1	-1	3	1	1	0	1	1
HUMAN	499566	R	1	SULCUS	-16	-14	1	SULCUS	-4	3	1	SULCUS	17	22	1	SULCUS	37	33	1	48	1	0	1	Looking_downward	PCGS	1	1	7	4	1	1	1	1	1
HUMAN	510326	R	1	SULCUS	-33	-14	1	SULCUS	-14	3	1	SULCUS	9	23	1	SULCUS	21	34	1	38	0	0	1	Looking_downward	CGS	1	1	0	3	1	1	1	1	1
HUMAN	510326	L	1	SULCUS	-11	-14	1	SULCUS	3	3	1	SULCUS	17	20	1	SULCUS	29	33	1	45	1	0	1	Looking_downward	PCGS	1	1	-4	2	1	1	0	1	0
HUMAN	555651	L	1	SULCUS	-19	-14	1	SULCUS	-6	3	1	SULCUS	27	21	1	SULCUS	46	33	1	52	1	0	1	Looking_downward	PCGS	1	1	9	3	1	1	1	1	0
HUMAN	555651	R	1	SULCUS	-22	-14	1	SULCUS	6	3	1	SULCUS	23	38	1	SULCUS	38	51	1	51	1	0	1	Looking_downward	PCGS	1	1	-2	3	0	1	1	1	0
HUMAN	588565	L	1	SULCUS	-15	-14	1	SULCUS	3	3	1	SULCUS	11	21	1	SULCUS	27	32	1	41	0	0	1	Looking_downward	CGS	1	1	6	4	1	1	0	1	0
HUMAN	588565	R	1	SULCUS	-23	-14	1	SULCUS	-7	3	1	SULCUS	13	21	1	SULCUS	37	32	1	45	0	0	1	Looking_downward	CGS	1	1	4	4	1	1	0	1	1
HUMAN	609143	L	1	SULCUS	-32	-14	1	SULCUS	1	3	1	SULCUS	21	19	1	SULCUS	45	34	1	47	0	1	1	Looking_downward	CGS	1	1	4	2	1	1	1	1	1
HUMAN	609143	R	1	SULCUS	-13	-14	1	SULCUS	6	3	1	SULCUS	21	18	1	SULCUS	35	33	1	44	0	1	1	Looking_downward	CGS	1	1	1	2	1	1	0	1	1
HUMAN	615744	R	1	SULCUS	-22	-14	1	SULCUS	2	3	1	SULCUS	15	26	1	SULCUS	34	34	1	39	0	0	1	Looking_downward	CGS	1	1	2	2	1	1	0	1	0
HUMAN	615744	L	1	SULCUS	-11	-14	1	SULCUS	5	3	1	SULCUS	19	25	1	SULCUS	35	33	1	45	1	0	1	Looking_downward	PCGS	1	1	12	2	1	1	1	1	1
HUMAN	734045	L	1	SULCUS	-16	-14	1	SULCUS	3	3	1	SULCUS	18	23	1	SULCUS	33	34	1	44	0	0	1	Looking_downward	CGS	1	1	3	3	1	1	0	1	1
HUMAN	734045	R	1	SULCUS	-34	-14	1	SULCUS	3	3	1	SULCUS	NA	26	1	SULCUS	31	35	1	41	1	0	1	Looking_downward	PCGS	1	1	0	4	1	1	0	1	1
HUMAN	748662	L	1	SULCUS	-23	-14	1	SULCUS	1	3	1	SULCUS	17	23	1	SULCUS	29	32	0	NA	1	0	1	Looking_downward	PCGS	1	1	10	3	1	1	0	1	1
HUMAN	748662	R	1	SULCUS	-15	-14	1	SULCUS	6	3	0	NA	NA	23	1	SULCUS	29	33	1	42	1	0	1	Looking_downward	PCGS	1	1	11	3	1	1	1	1	1
HUMAN	786569	R	0	NA	NA	-14	1	SULCUS	0	3	1	SULCUS	14	22	1	SULCUS	24	30	1	42	0	1	1	Looking_downward	CGS	1	1	-1	3	1	1	0	1	1
HUMAN	786569	L	1	SULCUS	-7	-14	1	SULCUS	-2	3	0	NA	NA	20	1	SULCUS	31	30	1	52	1	0	1	Looking_downward	PCGS	1	1	-5	5	1	1	0	1	0
HUMAN	837560	L	1	SULCUS	-30	-14	1	SULCUS	1	3	1	SULCUS	22	19	1	SULCUS	37	32	1	47	1	0	1	Looking_downward	PCGS	1	1	-6	4	0	1	0	1	0
HUMAN	837560	R	1	SULCUS	-8	-14	1	SULCUS	9	3	1	SULCUS	17	19	1	SULCUS	36	32	1	44	1	0	1	Looking_downward	PCGS	1	1	5	3	1	1	0	1	0
CHIMP	2	L	0	SULCUS	NA	0	1	SULCUS	14	14	0	SULCUS	NA	25	1	SULCUS	41	32	0	NA	0	0	1	Looking_downward	CGS	1	1	12	8	0	1	1	0	0
CHIMP	2	R	1	SULCUS	7	0	1	SULCUS	17	14	1	SULCUS	29	23	1	SULCUS	36	28	0	NA	0	0	1	Looking_downward	CGS	1	1	11	6	0	1	0	0	0
CHIMP	8	L	1	SULCUS	3	0	1	SULCUS	14	12	1	SULCUS	25	25	1	SULCUS	33	33	0	NA	0	0	1	Looking_downward	CGS	1	1	16	7	1	1	1	1	0
CHIMP	8	R	1	SULCUS	7	0	1	SULCUS	14	14	0	SULCUS	NA	23	1	SULCUS	34	32	0	NA	1	0	1	Looking_downward	CGS	1	1	6	6	1	1	0	1	0
CHIMP	10	L	1	SULCUS	0	0	1	SULCUS	11	14	1	SULCUS	22	25	0	SULCUS	NA	32	0	NA	1	0	1	Forward_facing	CGS	1	1	18	10	1	1	1	0	0
CHIMP	10	R	1	SULCUS	0	0	1	SULCUS	12	14	0	SULCUS	NA	25	1	SULCUS	35	33	0	NA	1	0	1	Forward_facing	CGS	1	1	13	9	1	1	1	1	0
CHIMP	11	R	1	SULCUS	7	0	1	SULCUS	16	14	1	SULCUS	27	26	1	SULCUS	36	33	0	NA	0	1	1	Forward_facing	CGS	1	1	18	9	1	1	0	1	0
CHIMP	11	L	1	SULCUS	0	0	1	SULCUS	16	14	0	SULCUS	NA	26	1	SULCUS	19	33	0	NA	1	0	1	Looking_downward	CGS	1	1	13	9	1	1	1	0	0
CHIMP	16	L	1	SULCUS	-3	0	1	SULCUS	7	14	1	SULCUS	16	27	1	SULCUS	30	33	0	NA	0	0	1	Looking_downward	CGS	1	1	13	8	0	1	1	1	0
CHIMP	16	R	1	SULCUS	2	0	1	SULCUS	12	14	0	SULCUS	NA	28	1	SULCUS	35	33	0	NA	0	1	1	Forward_facing	CGS	1	1	12	7	1	1	0	1	0
CHIMP	18	L	1	SULCUS	-12	0	1	SULCUS	3	14	1	SULCUS	15	23	1	SULCUS	35	32	0	NA	0	0	1	Forward_facing	CGS	1	1	22	7	1	1	1	1	0
CHIMP	18	R	0	SULCUS	NA	0	1	SULCUS	8	14	1	SULCUS	26	23	1	SULCUS	33	32	0	NA	1	0	1	Looking_downward	CGS	1	1	18	6	1	1	1	1	0
CHIMP	19	L	0	SULCUS	NA	0	1	SULCUS	16	14	1	SULCUS	26	27	1	SULCUS	33	33	0	NA	0	0	1	Looking_downward	CGS	1	1	13	8	1	1	0	1	0
CHIMP	19	R	1	SULCUS	7	0	1	SULCUS	14	14	1	SULCUS	21	26	1	SULCUS	29	33	0	NA	1	0	1	Forward_facing	PCGS	1	1	17	10	1	1	0	0	0
CHIMP	35	L	1	SULCUS	5	0	1	SULCUS	20	14	0	SULCUS	NA	25	1	SULCUS	39	32	0	NA	1	0	1	Looking_downward	CGS	1	1	18	10	1	1	0	0	0
CHIMP	35	R	1	SULCUS	-6	0	1	SULCUS	20	14	0	SULCUS	NA	27	1	SULCUS	40	32	0	NA	1	0	1	Looking_downward	CGS	1	1	13	8	1	1	0	0	0
CHIMP	47	L	1	SULCUS	-4	0	1	SULCUS	11	14	1	SULCUS	24	23	0	SULCUS	NA	31	0	NA	1	0	1	Looking_downward	CGS	1	1	14	7	1	1	1	0	0
CHIMP	47	R	1	SULCUS	1	0	1	SULCUS	14	14	1	SULCUS	35	25	0	SULCUS	NA	30	0	NA	1	0	1	Forward_facing	PCGS	1	1	15	8	1	1	1	1	0
CHIMP	55	R	1	SULCUS	-7	0	1	SULCUS	3	14	1	SULCUS	19	23	1	SULCUS	26	29	0	NA	0	0	1	Looking_downward	CGS	1	1	18	6	1	1	0	1	0
CHIMP	55	L	1	SULCUS	-1	0	1	SULCUS	18	14	0	SULCUS	NA	23	1	SULCUS	37	30	0	NA	1	0	1	Forward_facing	CGS	1	1	14	7	1	1	0	0	1
CHIMP	56	L	1	SULCUS	-2	0	1	SULCUS	12	14	1	SULCUS	23	22	1	SULCUS	34	28	0	NA	0	1	1	Looking_downward	CGS	1	1	14	6	1	1	0	0	0
CHIMP	56	R	1	SULCUS	-4	0	1	SULCUS	11	14	1	SULCUS	19	21	0	SULCUS	NA	28	0	NA	0	0	1	Looking_downward	CGS	1	1	17	6	1	1	1	1	0
CHIMP	60	L	0	SULCUS	NA	0	1	SULCUS	9	14	1	SULCUS	21	26	1	SULCUS	34	30	0	NA	0	1	1	Looking_downward	CGS	1	1	18	12	1	1	0	0	0
CHIMP	60	R	1	SULCUS	0	0	1	SULCUS	22	14	0	SULCUS	NA	25	1	SULCUS	37	30	0	NA	1	0	1	Looking_downward	CGS	1	1	13	10	1	1	1	0	0
CHIMP	64	L	1	SULCUS	-2	0	1	SULCUS	14	14	1	SULCUS	27	24	0	SULCUS	NA	30	0	NA	1	0	1	Looking_downward	CGS	1	1	5	5	0	1	0	1	0
CHIMP	64	R	1	SULCUS	-6	0	1	SULCUS	16	14	1	SULCUS	28	25	1	SULCUS	31	31	0	NA	1	0	1	Looking_downward	PCGS	1	1	7	6	1	1	0	0	0
CHIMP	66	R	1	SULCUS	-5	0	1	SULCUS	20	14	0	SULCUS	NA	27	1	SULCUS	26	35	0	NA	0	0	1	Looking_downward	CGS	1	1	10	4	0	1	0	0	0
CHIMP	66	L	1	SULCUS	2	0	1	SULCUS	16	14	0	SULCUS	NA	26	1	SULCUS	34	35	0	NA	1	0	1	Looking_downward	PCGS	1	1	2	5	1	1	0	1	0
CHIMP	68	L	0	SULCUS	NA	0	1	SULCUS	11	14	1	SULCUS	23	25	1	SULCUS	30	30	0	NA	0	0	1	Looking_downward	CGS	1	1	16	6	1	1	1	1	0
CHIMP	68	R	0	SULCUS	NA	0	1	SULCUS	23	14	1	SULCUS	30	25	1	SULCUS	37	31	0	NA	1	0	1	Forward_facing	CGS	1	1	18	7	1	1	0	0	0
CHIMP	70	L	1	SULCUS	3	0	1	SULCUS	16	14	0	SULCUS	NA	20	1	SULCUS	30	27	0	NA	0	0	1	Looking_downward	CGS	1	1	16	7	1	1	1	1	0
CHIMP	70	R	1	SULCUS	0	0	1	SULCUS	12	14	1	SULCUS	24	22	1	SULCUS	35	28	0	NA	0	0	1	Looking_downward	CGS	1	1	10	6	0	1	0	1	0
CHIMP	71	L	1	SULCUS	5	0	1	SULCUS	20	14	0	SULCUS	NA	23	1	SULCUS	30	29	0	NA	0	0	1	Looking_downward	CGS	1	1	13	7	1	1	1	1	1
CHIMP	71	R	1	SULCUS	-12	0	1	SULCUS	14	14	0	SULCUS	NA	24	1	SULCUS	33	33	0	NA	0	0	1	Looking_downward	CGS	1	1	15	6	1	1	1	1	0
CHIMP	72	R	1	SULCUS	2	0	1	SULCUS	16	14	0	SULCUS	NA	25	1	SULCUS	31	31	0	NA	0	0	1	Looking_downward	CGS	1	1	17	10	1	1	0	1	1
CHIMP	72	L	1	SULCUS	9	0	1	SULCUS	20	14	0	SULCUS	NA	24	0	SULCUS	NA	30	0	NA	1	0	1	Looking_downward	PCGS	1	1	16	9	1	1	0	0	0
CHIMP	73	L	1	SULCUS	5	0	1	SULCUS	16	14	1	SULCUS	31	23	1	SULCUS	37	33	0	NA	1	0	1	Looking_downward	CGS	1	1	15	10	0	1	0	1	0
CHIMP	83	R	1	SULCUS	-1	0	1	SULCUS	21	14	1	SULCUS	30	25	1	SULCUS	37	31	0	NA	1	0	1	Looking_downward	CGS	1	1	16	9	0	1	0	1	0
CHIMP	75	L	0	SULCUS	NA	0	1	SULCUS	8	14	1	SULCUS	25	26	1	SULCUS	35	33	0	NA	0	0	1	Looking_downward	CGS	1	1	20	8	1	1	0	1	0
CHIMP	85	R	1	SULCUS	-1	0	1	SULCUS	19	14	0	SULCUS	NA	26	1	SULCUS	33	20	0	NA	0	0	1	Looking_downward	CGS	1	1	17	9	1	1	1	0	1
CHIMP	76	R	1	SULCUS	3	0	1	SULCUS	21	14	1	SULCUS	29	25	1	SULCUS	35	32	0	NA	0	0	1	Looking_downward	CGS	1	1	13	7	1	1	1	0	0
CHIMP	76	L	1	SULCUS	5	0	0	SULCUS	NA	14	1	SULCUS	27	26	0	SULCUS	NA	33	0	NA	1	0	1	Looking_downward	CGS	1	1	14	7	1	1	0	1	0
CHIMP	89	L	1	SULCUS	5	0	1	SULCUS	16	14	0	SULCUS	NA	23	0	SULCUS	NA	30	0	NA	1	0	1	Looking_downward	CGS	1	1	11	7	1	1	0	0	0
CHIMP	89	R	1	SULCUS	3	0	1	SULCUS	12	14	0	SULCUS	NA	24	0	SULCUS	NA	30	0	NA	1	0	1	Looking_downward	CGS	1	1	16	7	1	1	1	1	1
CHIMP	94	R	1	SULCUS	-1	0	1	SULCUS	13	14	0	SULCUS	NA	24	1	SULCUS	29	31	0	NA	0	0	1	Looking_downward	CGS	1	1	14	7	1	1	0	1	0
CHIMP	94	L	1	SULCUS	7	0	1	SULCUS	14	14	0	SULCUS	NA	23	0	SULCUS	NA	30	0	NA	1	0	1	Looking_downward	CGS	1	1	16	6	1	1	0	1	0
CHIMP	101	L	0	SULCUS	NA	0	1	SULCUS	10	14	0	SULCUS	NA	23	0	SULCUS	NA	31	0	NA	0	1	1	Forward_facing	CGS	1	1	15	6	1	1	0	1	0
CHIMP	101	R	0	SULCUS	NA	0	1	SULCUS	16	14	0	SULCUS	NA	25	1	SULCUS	36	32	0	NA	1	0	1	Looking_downward	CGS	1	1	15	6	1	1	0	0	0
CHIMP	111	R	0	SULCUS	NA	0	1	SULCUS	19	14	0	SULCUS	NA	27	1	SULCUS	35	33	0	NA	0	0	1	Looking_downward	CGS	1	1	12	4	1	1	0	1	0
CHIMP	111	L	1	SULCUS	5	0	1	SULCUS	11	14	1	SULCUS	23	25	1	SULCUS	33	30	0	NA	1	0	0	SOS_ONLY	CGS	0	1	14	5	1	1	0	0	1
CHIMP	117	R	1	SULCUS	-14	0	1	SULCUS	12	14	1	SULCUS	23	26	1	SULCUS	33	32	0	NA	0	0	1	Looking_downward	CGS	1	1	15	6	1	1	0	0	0
CHIMP	117	L	0	SULCUS	NA	0	1	SULCUS	10	14	1	SULCUS	23	26	0	SULCUS	NA	33	0	NA	1	0	1	Forward_facing	PCGS	1	1	18	8	1	1	1	0	0
CHIMP	125	L	1	SULCUS	0	0	1	SULCUS	14	14	1	SULCUS	31	26	1	SULCUS	44	31	0	NA	1	0	1	Looking_downward	PCGS	1	1	18	8	1	1	0	0	0
CHIMP	125	R	1	SULCUS	8	0	1	SULCUS	16	14	1	SULCUS	21	26	1	SULCUS	31	33	0	NA	1	0	1	Looking_downward	CGS	1	1	16	9	1	1	0	0	0
CHIMP	126	L	1	SULCUS	5	0	1	SULCUS	19	14	1	SULCUS	30	26	1	SULCUS	40	33	0	NA	0	1	1	Looking_downward	CGS	1	1	15	9	0	1	0	0	0
CHIMP	126	R	1	SULCUS	-7	0	1	SULCUS	10	14	0	SULCUS	NA	28	1	SULCUS	42	33	0	NA	1	0	1	Looking_downward	PCGS	1	1	8	6	0	1	1	0	0
CHIMP	128	L	1	SULCUS	0	0	1	SULCUS	12	14	1	SULCUS	19	24	0	SULCUS	NA	32	0	NA	0	0	1	Looking_downward	CGS	1	1	20	8	1	1	1	0	0
CHIMP	128	R	0	SULCUS	NA	0	1	SULCUS	12	14	1	SULCUS	26	23	0	SULCUS	NA	31	0	NA	0	0	1	Looking_downward	CGS	1	1	18	8	1	1	0	1	0
CHIMP	131	L	1	SULCUS	-2	0	1	SULCUS	12	14	1	SULCUS	25	25	1	SULCUS	33	33	0	NA	0	0	1	Forward_facing	CGS	1	1	18	10	1	1	1	0	1
CHIMP	131	R	1	SULCUS	4	0	1	SULCUS	16	14	0	SULCUS	NA	26	1	SULCUS	33	33	0	NA	0	0	1	Looking_downward	CGS	1	1	20	9	1	1	0	1	0
CHIMP	133	R	1	SULCUS	-10	0	1	SULCUS	15	14	0	SULCUS	NA	22	1	SULCUS	26	27	0	NA	0	0	1	Looking_downward	CGS	1	1	13	8	1	1	0	1	0
CHIMP	133	L	1	SULCUS	1	0	1	SULCUS	13	14	1	SULCUS	22	22	0	SULCUS	NA	27	0	NA	1	0	1	Looking_downward	PCGS	1	1	7	9	1	1	1	1	0
CHIMP	136	R	1	SULCUS	2	0	1	SULCUS	17	14	0	SULCUS	NA	23	1	SULCUS	33	30	0	NA	0	0	1	Looking_downward	CGS	1	1	22	6	1	1	1	0	0
CHIMP	136	L	1	SULCUS	-2	0	1	SULCUS	11	14	1	SULCUS	18	19	1	SULCUS	34	26	0	NA	1	0	1	Forward_facing	CGS	1	1	16	6	1	1	1	0	0
CHIMP	137	R	1	SULCUS	1	0	1	SULCUS	9	14	1	SULCUS	23	26	1	SULCUS	40	33	0	NA	0	0	1	Looking_downward	CGS	1	1	15	7	0	1	0	0	0
CHIMP	137	L	1	SULCUS	6	0	0	SULCUS	NA	14	1	SULCUS	27	26	0	SULCUS	NA	NA	0	NA	1	0	1	Looking_downward	CGS	1	1	10	6	1	1	0	1	0
CHIMP	175	L	1	SULCUS	-3	0	1	SULCUS	15	14	0	SULCUS	NA	23	0	SULCUS	NA	29	0	NA	0	0	1	Looking_downward	CGS	1	1	17	8	1	1	1	1	1
CHIMP	175	R	1	SULCUS	-11	0	1	SULCUS	13	14	0	SULCUS	NA	23	1	SULCUS	35	29	0	NA	1	0	1	Looking_downward	CGS	1	1	13	8	0	1	1	1	0
CHIMP	182	L	1	SULCUS	-2	0	1	SULCUS	6	14	1	SULCUS	18	27	1	SULCUS	27	35	0	NA	1	0	1	Looking_downward	CGS	1	1	15	10	1	1	0	0	0
CHIMP	182	R	1	SULCUS	7	0	1	SULCUS	19	14	0	SULCUS	NA	29	0	SULCUS	NA	35	0	NA	1	0	1	Looking_downward	CGS	1	1	13	10	0	1	0	0	0
CHIMP	187	L	0	SULCUS	NA	0	1	SULCUS	12	14	1	SULCUS	22	25	0	SULCUS	NA	31	0	NA	1	0	1	Forward_facing	CGS	1	1	18	12	1	1	0	0	0
CHIMP	187	R	0	SULCUS	NA	0	0	SULCUS	NA	14	1	SULCUS	25	25	1	SULCUS	40	31	0	NA	1	0	1	Looking_downward	CGS	1	1	12	7	0	1	0	0	0
CHIMP	194	R	1	SULCUS	2	0	1	SULCUS	14	14	1	SULCUS	27	25	1	SULCUS	41	31	0	NA	0	0	1	Looking_downward	NONE	1	1	8	5	1	1	0	0	0
CHIMP	194	L	1	SULCUS	-3	0	1	SULCUS	14	14	1	SULCUS	28	26	1	SULCUS	33	32	0	NA	1	0	1	Looking_downward	CGS	1	1	10	6	1	1	0	1	0
CHIMP	203	L	1	SULCUS	8	0	1	SULCUS	19	14	0	SULCUS	NA	23	1	SULCUS	31	30	0	NA	0	0	1	Looking_downward	CGS	1	1	16	10	1	1	0	0	0
CHIMP	203	R	1	SULCUS	9	0	1	SULCUS	18	14	0	SULCUS	NA	23	1	SULCUS	31	30	0	NA	0	0	1	Looking_downward	CGS	1	1	14	7	0	1	1	1	0
CHIMP	221	L	1	SULCUS	2	0	1	SULCUS	12	14	0	SULCUS	NA	20	1	SULCUS	28	29	0	NA	0	0	1	Looking_downward	CGS	1	1	15	7	1	1	0	0	0
CHIMP	221	R	1	SULCUS	0	0	1	SULCUS	12	14	0	SULCUS	NA	21	1	SULCUS	31	30	0	NA	0	0	1	Looking_downward	CGS	1	1	18	7	1	1	0	0	1
CHIMP	222	L	1	SULCUS	1	0	1	SULCUS	16	14	1	SULCUS	33	26	1	SULCUS	40	33	0	NA	1	0	1	Looking_downward	CGS	1	1	13	8	1	1	0	1	0
CHIMP	222	R	1	SULCUS	-15	0	1	SULCUS	14	14	0	SULCUS	NA	26	1	SULCUS	35	31	0	NA	1	0	1	Looking_downward	PCGS	1	1	21	8	1	1	1	0	0
BABOON	5	L	0	NA	NA	-10	1	SPUR	1	0	0	NA	NA	8	1	DIMPLE	13	14	0	NA	0	0	1	Looking_downward	CGS	1	1	15	10	1	1	0	0	0
BABOON	5	R	1	SPUR	-11	-10	0	NA	NA	0	0	NA	NA	8	0	NA	NA	14	0	NA	0	0	0	SOS_ONLY	CGS	0	1	14	10	0	1	0	0	0
BABOON	6	L	1	SPUR	-12	-10	0	NA	NA	0	0	NA	NA	6	1	SPUR	9	14	0	NA	0	0	0	SOS_ONLY	CGS	0	1	15	10	0	1	0	1	0
BABOON	6	R	0	NA	NA	-10	1	DIMPLE	3	0	0	NA	NA	6	1	DIMPLE	16	12	0	NA	0	0	0	SOS_ONLY	CGS	0	1	14	11	0	1	0	0	0
BABOON	7	L	0	NA	NA	-10	1	SPUR	-4	0	0	NA	NA	5	0	NA	NA	11	0	NA	0	0	0	SOS_ONLY	CGS	0	1	17	12	0	1	0	0	0
BABOON	7	R	0	NA	NA	-10	1	SPUR	-7	0	0	NA	NA	6	0	NA	NA	12	0	NA	0	0	0	SOS_ONLY	CGS	0	1	17	12	0	1	0	0	0
BABOON	8	L	0	NA	NA	-10	1	SPUR	5	0	0	NA	NA	8	0	NA	NA	14	0	NA	0	0	1	Looking_downward	CGS	1	1	12	9	0	1	0	0	0
BABOON	8	R	0	NA	NA	-10	1	DIMPLE	4	0	0	NA	NA	8	0	NA	NA	14	0	NA	0	0	1	Forward_facing	CGS	1	1	14	9	0	1	0	0	0
BABOON	9	L	0	NA	NA	-10	1	SPUR	-3	0	0	NA	NA	9	0	NA	NA	15	0	NA	0	0	1	Looking_downward	CGS	1	1	11	10	0	1	0	0	0
BABOON	9	R	0	NA	NA	-10	1	DIMPLE	2	0	0	NA	NA	9	0	NA	NA	15	0	NA	0	0	0	SOS_ONLY	CGS	0	1	12	10	0	1	0	0	0
BABOON	23	L	1	SPUR	-13	-10	0	NA	NA	0	0	NA	NA	6	0	NA	NA	12	0	NA	0	1	1	Forward_facing	CGS	1	1	17	10	0	1	0	0	0
BABOON	23	R	1	SPUR	-8	-10	1	SPUR	1	0	0	NA	NA	5	1	DIMPLE	9	12	0	NA	0	0	1	Forward_facing	CGS	1	1	16	10	1	1	0	0	0
BABOON	30	L	1	SPUR	-13	-10	0	NA	NA	0	0	NA	NA	8	1	DIMPLE	12	12	0	NA	0	0	1	Looking_downward	CGS	1	1	15	10	1	1	0	0	0
BABOON	30	R	1	SPUR	-18	-10	1	DIMPLE	-1	0	0	NA	NA	9	1	DIMPLE	12	12	0	NA	0	0	0	SOS_ONLY	CGS	0	1	13	11	0	1	0	0	0
BABOON	31	L	0	NA	NA	-10	1	DIMPLE	4	0	1	DIMPLE	4	6	0	NA	NA	14	0	NA	0	0	1	Forward_facing	CGS	1	1	15	9	0	1	0	0	0
BABOON	31	R	1	DIMPLE	-12	-10	1	DIMPLE	2	0	0	NA	NA	7	0	NA	13	14	0	NA	0	0	1	Looking_downward	CGS	1	1	13	10	1	1	0	0	0
BABOON	36	L	1	DIMPLE	-7	-10	0	NA	NA	0	0	NA	6	7	1	DIMPLE	NA	12	0	NA	0	0	1	Forward_facing	CGS	1	1	17	11	1	1	0	0	0
BABOON	36	R	1	SPUR	-11	-10	1	NA	NA	0	0	DIMPLE	7	7	1	DIMPLE	15	13	0	NA	0	0	1	Looking_downward	CGS	1	1	17	11	0	1	0	0	0
BABOON	37	L	1	SPUR	-10	-10	1	SPUR	1	0	0	NA	NA	3	0	NA	NA	10	0	NA	0	0	1	Looking_downward	CGS	1	1	13	11	1	1	0	0	0
BABOON	37	R	1	SPUR	-22	-10	1	DIMPLE	-5	0	0	NA	NA	4	0	NA	NA	10	0	NA	0	0	0	SOS_ONLY	CGS	0	1	15	10	1	1	0	0	0
BABOON	40	L	1	SPUR	NA	-10	1	SPUR	-7	0	1	SPUR	9	6	1	SPUR	17	11	0	NA	0	0	1	Looking_downward	CGS	1	1	13	11	0	1	0	0	0
BABOON	40	R	0	NA	NA	-10	1	DIMPLE	-4	0	1	DIMPLE	8	6	0	NA	NA	12	0	NA	0	0	0	SOS_ONLY	CGS	0	1	14	10	0	1	0	0	0
BABOON	41	L	1	DIMPLE	-9	-10	0	NA	NA	0	1	SPUR	9	8	0	NA	NA	15	0	NA	0	0	1	Forward_facing	CGS	1	1	14	9	0	1	0	0	0
BABOON	41	R	1	DIMPLE	-9	-10	1	DIMPLE	0	0	0	NA	NA	8	0	NA	18	14	0	NA	0	0	1	Forward_facing	CGS	1	1	17	9	0	1	0	0	0
BABOON	43	L	0	NA	NA	-10	1	SPUR	-3	0	0	NA	NA	7	1	DIMPLE	14	14	0	NA	0	0	1	Forward_facing	CGS	1	1	14	9	0	1	0	0	0
BABOON	43	R	0	NA	NA	-10	1	SPUR	-4	0	1	DIMPLE	9	7	1	DIMPLE	15	13	0	NA	0	0	0	SOS_ONLY	CGS	0	1	14	9	0	1	0	0	0
BABOON	46	L	0	NA	NA	-10	1	DIMPLE	-3	0	1	DIMPLE	9	9	1	DIMPLE	18	14	0	NA	0	0	0	NO_FORK	NA	0	0	NA	NA	0	1	0	0	0
BABOON	46	R	1	DIMPLE	-12	-10	1	DIMPLE	-1	0	0	NA	NA	9	1	DIMPLE	17	14	0	NA	0	0	0	NO_FORK	NA	0	0	NA	NA	0	1	0	0	0
BABOON	47	L	1	DIMPLE	-12	-10	0	NA	NA	0	0	NA	NA	7	1	SPUR	15	12	0	NA	0	0	1	Looking_downward	CGS	1	1	12	10	0	1	0	0	0
BABOON	47	R	1	DIMPLE	-9	-10	0	NA	NA	0	0	NA	NA	NA	0	NA	NA	NA	0	NA	0	0	1	Looking_downward	CGS	1	1	12	11	0	1	0	0	0
BABOON	48	L	0	NA	NA	-10	1	DIMPLE	-1	0	0	NA	NA	9	0	NA	NA	14	0	NA	0	0	0	SOS_ONLY	CGS	0	1	20	9	0	1	0	0	0
BABOON	48	R	1	SPUR	-12	-10	1	SPUR	0	0	0	NA	NA	9	0	NA	NA	14	0	NA	0	0	1	Forward_facing	CGS	1	1	15	11	0	1	1	0	0
BABOON	49	L	0	NA	NA	-10	1	DIMPLE	-3	0	1	DIMPLE	11	9	1	SPUR	19	14	0	NA	0	0	1	Looking_downward	CGS	1	1	12	10	0	0	0	0	0
BABOON	49	R	0	NA	NA	-10	1	SPUR	-2	0	0	NA	NA	8	1	DIMPLE	15	15	0	NA	0	0	1	Looking_downward	CGS	1	1	15	10	0	1	0	0	0
BABOON	51	L	0	NA	NA	-10	1	SPUR	-3	0	0	NA	NA	5	1	SPUR	15	10	0	NA	0	1	1	Looking_downward	CGS	1	1	12	11	0	1	0	0	0
BABOON	51	R	0	NA	NA	-10	0	NA	NA	0	0	NA	NA	7	0	NA	NA	12	0	NA	0	0	1	Looking_downward	CGS	1	1	20	9	0	1	0	0	0
BABOON	52	L	1	DIMPLE	-5	-10	0	NA	NA	0	1	SPUR	8	7	0	NA	NA	12	0	NA	0	0	0	SOS_ONLY	CGS	0	1	14	8	0	1	0	0	0
BABOON	52	R	1	SPUR	-12	-10	0	NA	NA	0	1	DIMPLE	7	7	0	NA	NA	11	0	NA	0	0	1	Forward_facing	CGS	1	1	16	9	1	1	0	0	0
BABOON	55	L	1	SPUR	-10	-10	0	NA	2	0	1	SPUR	9	9	1	SPUR	18	14	0	NA	0	0	1	Looking_downward	CGS	1	1	12	9	1	1	0	0	0
BABOON	55	R	1	SPUR	-15	-10	1	SPUR	-4	0	0	NA	NA	7	1	SPUR	14	14	0	NA	0	0	0	SOS_ONLY	CGS	0	1	14	11	0	1	1	0	0
BABOON	59	L	1	DIMPLE	-12	-10	1	DIMPLE	-3	0	1	SPUR	5	9	1	SPUR	19	14	0	NA	0	1	1	Looking_downward	CGS	1	1	17	11	0	1	0	0	0
BABOON	59	R	1	DIMPLE	-10	-10	0	NA	NA	0	1	DIMPLE	9	8	1	SPUR	17	14	0	NA	0	1	0	SOS_ONLY	CGS	0	1	14	11	1	1	0	0	0
BABOON	60	L	1	SPUR	-16	-10	0	NA	NA	0	0	NA	NA	9	1	SPUR	12	14	0	NA	0	1	1	Looking_downward	CGS	1	1	12	9	0	1	0	0	0
BABOON	60	R	1	SPUR	-9	-10	0	NA	NA	0	1	DIMPLE	7	8	0	NA	NA	14	0	NA	0	0	1	Forward_facing	CGS	1	1	14	9	0	1	0	0	0
BABOON	62	L	0	NA	NA	-10	1	DIMPLE	-4	0	1	DIMPLE	3	8	1	DIMPLE	13	13	0	NA	0	0	1	Looking_downward	CGS	1	1	12	11	1	1	0	0	0
BABOON	62	R	0	NA	NA	-10	0	NA	NA	0	0	NA	NA	NA	0	NA	NA	NA	0	NA	0	0	1	Forward_facing	CGS	1	1	17	11	0	1	0	0	0
BABOON	64	L	0	NA	NA	-10	1	DIMPLE	3	0	0	NA	NA	7	1	SPUR	12	12	0	NA	0	0	0	SOS_ONLY	CGS	0	1	14	10	1	1	0	0	0
BABOON	64	R	1	DIMPLE	-12	-10	1	DIMPLE	0	0	0	NA	NA	7	1	SPUR	14	13	0	NA	0	0	1	Looking_downward	CGS	1	1	12	8	0	1	0	0	0
BABOON	67	L	0	NA	NA	-10	1	DIMPLE	-2	0	0	NA	NA	6	1	DIMPLE	14	11	0	NA	0	0	0	NO_FORK	NA	0	0	NA	NA	0	1	0	0	0
BABOON	67	R	1	DIMPLE	-18	-10	1	DIMPLE	-7	0	1	DIMPLE	3	5	0	NA	NA	11	0	NA	0	0	0	Looking_downward	CGS	1	1	17	11	0	1	0	0	0
BABOON	69	L	0	NA	NA	-10	0	NA	NA	0	0	NA	NA	9	1	SPUR	19	13	0	NA	0	0	0	SOS_ONLY	CGS	0	1	13	9	0	1	0	0	0
BABOON	69	R	0	NA	-13	-10	1	SPUR	-2	0	0	NA	NA	9	1	DIMPLE	14	13	0	NA	0	0	0	SOS_ONLY	CGS	0	1	17	9	0	1	0	0	0
BABOON	70	L	1	SPUR	-15	-10	1	SPUR	0	0	0	NA	NA	6	1	SPUR	18	12	0	NA	0	0	0	Looking_downward	CGS	1	1	12	11	0	1	0	0	0
BABOON	70	R	1	SPUR	-13	-10	1	SPUR	-3	0	0	NA	NA	7	1	SPUR	11	12	0	NA	0	0	0	NO_FORK	NA	0	0	NA	NA	0	1	1	0	0
BABOON	73	L	1	SPUR	-10	-10	1	SPUR	6	0	0	NA	NA	10	1	SPUR	15	15	0	NA	0	0	1	Looking_downward	CGS	1	1	13	8	0	1	0	0	0
BABOON	73	R	1	DIMPLE	-12	-10	1	DIMPLE	3	0	0	NA	NA	11	1	DIMPLE	14	16	0	NA	0	0	0	SOS_ONLY	CGS	0	1	16	9	1	1	0	0	0
BABOON	74	L	1	SPUR	-16	-10	1	DIMPLE	0	0	0	NA	NA	5	0	NA	NA	11	0	NA	0	0	1	Forward_facing	CGS	1	1	18	12	0	1	0	0	0
BABOON	74	R	1	SPUR	-9	-10	1	SPUR	0	0	0	NA	NA	5	0	NA	NA	12	0	NA	0	1	1	Looking_downward	CGS	1	1	15	11	0	1	0	0	0
BABOON	75	L	0	NA	NA	-10	1	SPUR	-1	0	0	NA	NA	10	1	SPUR	12	15	0	NA	0	1	1	Looking_downward	CGS	1	1	10	9	0	1	0	0	0
BABOON	75	R	1	SPUR	-9	-10	1	SPUR	-1	0	1	1	5	9	1	1	15	15	0	NA	0	0	1	Looking_downward	CGS	1	1	12	11	0	1	0	0	0
BABOON	76	L	1	SPUR	-10	-10	1	SPUR	3	0	1	DIMPLE	11	6	1	SPUR	17	12	0	NA	0	1	1	Looking_downward	CGS	1	1	15	12	0	1	0	0	0
BABOON	76	R	1	SPUR	-11	-10	1	DIMPLE	-4	0	1	SPUR	5	6	0	NA	NA	12	0	NA	0	0	1	Forward_facing	CGS	1	1	18	11	0	1	0	0	0
BABOON	78	L	1	SPUR	-13	-10	1	DIMPLE	-2	0	0	NA	NA	7	0	NA	NA	12	0	NA	0	0	1	Forward_facing	CGS	1	1	19	11	0	1	0	0	0
BABOON	78	R	1	SPUR	-13	-10	0	NA	NA	0	0	NA	NA	6	1	SPUR	16	12	0	NA	0	0	0	SOS_ONLY	CGS	0	1	14	11	0	1	0	0	0
BABOON	80	L	0	NA	NA	-10	0	NA	NA	0	0	NA	NA	8	0	NA	NA	14	0	NA	0	0	1	Looking_downward	CGS	1	1	12	11	1	1	0	0	0
BABOON	80	R	1	DIMPLE	-9	-10	0	NA	NA	0	0	NA	NA	9	1	DIMPLE	9	14	0	NA	0	0	1	Looking_downward	CGS	1	1	15	10	1	1	0	0	0
BABOON	85	L	0	NA	NA	-10	1	SPUR	1	0	0	NA	NA	7	1	DIMPLE	13	13	0	NA	0	0	1	Looking_downward	CGS	1	1	15	11	1	1	0	0	0
BABOON	85	R	1	SPUR	-12	-10	1	DIMPLE	0	0	0	NA	NA	9	1	DIMPLE	13	14	0	NA	0	0	0	SOS_ONLY	CGS	0	1	15	11	0	1	0	0	0
BABOON	86	L	0	NA	NA	-10	1	SPUR	2	0	0	NA	NA	8	0	NA	14	13	0	NA	0	0	0	NO_FORK	CGS	0	0	NA	NA	0	1	0	0	0
BABOON	86	R	0	NA	NA	-10	0	NA	NA	0	0	NA	NA	8	0	NA	NA	14	0	NA	0	0	1	Looking_downward	CGS	1	1	12	11	0	1	0	0	0
BABOON	88	L	0	NA	NA	-10	1	SPUR	-3	0	0	NA	NA	12	0	NA	NA	17	0	NA	0	0	1	Looking_downward	CGS	1	1	17	11	1	1	0	1	0
BABOON	88	R	1	DIMPLE	NA	-10	1	DIMPLE	-6	0	0	NA	8	11	0	NA	NA	15	0	NA	0	0	1	Forward_facing	CGS	1	1	18	11	0	1	0	0	0
BABOON	89	L	1	DIMPLE	-13	-10	1	SPUR	-3	0	0	NA	NA	9	0	NA	NA	14	0	NA	0	0	1	Forward_facing	CGS	1	1	17	10	1	1	0	0	0
BABOON	89	R	1	DIMPLE	-9	-10	1	SPUR	2	0	0	NA	NA	8	1	SPUR	14	13	0	NA	0	0	0	SOS_ONLY	CGS	0	1	19	11	0	1	0	0	0
BABOON	90	L	1	SPUR	-12	-10	0	NA	NA	0	1	SPUR	7	7	1	SPUR	14	12	0	NA	0	0	0	SOS_ONLY	CGS	0	1	19	11	0	1	0	0	0
BABOON	90	R	1	SPUR	-8	-10	1	SPUR	-2	0	1	SPUR	8	8	1	SPUR	13	12	0	NA	0	0	0	SOS_ONLY	CGS	0	1	18	11	0	1	0	0	0
BABOON	92	L	1	SPUR	-9	-10	1	SPUR	1	0	1	SPUR	NA	7	0	NA	12	12	0	NA	0	0	1	Forward_facing	CGS	1	1	16	10	1	1	0	0	0
BABOON	92	R	1	SPUR	-11	-10	1	DIMPLE	0	0	0	NA	NA	6	1	DIMPLE	12	12	0	NA	0	0	1	Looking_downward	CGS	1	1	20	12	1	1	0	0	0
BABOON	105	L	0	NA	NA	-10	1	SPUR	-1	0	0	NA	NA	8	0	NA	NA	12	0	NA	0	0	1	Forward_facing	CGS	1	1	16	11	0	1	1	0	0
BABOON	105	R	1	DIMPLE	-15	-10	1	SPUR	-4	0	0	NA	NA	8	0	NA	NA	13	0	NA	0	0	1	Forward_facing	CGS	1	1	16	10	1	1	0	0	0
MACAQUE	4	L	1	DIMPLE	-8	-10	1	DIMPLE	1	0	0	NA	NA	5	1	DIMPLE	10	11	0	NA	0	0	0	SOS_ONLY	NA	0	1	10	6	0	1	0	0	0
MACAQUE	4	R	1	DIMPLE	-9	-10	1	DIMPLE	-2	0	0	NA	NA	6	0	NA	NA	11	0	NA	0	0	1	Forward_facing	CGS	1	1	10	6	0	1	0	0	0
MACAQUE	7	L	1	DIMPLE	-11	-10	0	NA	0	NA	0	NA	NA	7	0	NA	NA	11	0	NA	0	0	0	SOS_ONLY	NA	0	1	9	6	0	0	0	0	0
MACAQUE	7	R	0	NA	NA	-10	1	DIMPLE	1	0	0	NA	NA	7	0	NA	NA	11	0	NA	0	0	1	Looking_downward	CGS	1	1	8	7	0	1	0	0	0
MACAQUE	9	L	1	DIMPLE	-10	-10	1	DIMPLE	2	0	0	NA	NA	8	1	DIMPLE	14	11	0	NA	0	1	0	NO_FORK	NA	0	0	NA	NA	0	1	0	0	0
MACAQUE	9	R	1	DIMPLE	-9	-10	1	SPUR	3	0	0	NA	NA	7	1	DIMPLE	14	11	0	NA	0	0	1	Forward_facing	CGS	1	1	7	6	0	1	0	0	0
MACAQUE	13	L	0	NA	NA	-10	1	DIMPLE	0	0	0	NA	NA	5	0	NA	9	9	0	NA	0	0	1	Forward_facing	CGS	1	1	13	8	1	1	0	0	0
MACAQUE	13	R	1	DIMPLE	-10	-10	1	DIMPLE	NA	0	0	NA	NA	6	0	NA	NA	9	0	NA	0	0	1	Looking_downward	CGS	1	1	10	7	1	1	0	0	0
MACAQUE	16	L	0	NA	NA	-10	0	NA	NA	0	0	NA	NA	6	1	DIMPLE	15	12	0	NA	0	0	0	NO_FORK	NA	0	0	NA	NA	0	1	0	0	0
MACAQUE	16	R	1	DIMPLE	-10	-10	1	DIMPLE	0	0	1	DIMPLE	8	7	0	NA	NA	12	0	NA	0	0	0	NO_FORK	NA	0	0	NA	NA	1	1	0	0	0
MACAQUE	19	L	1	DIMPLE	-3	-10	1	DIMPLE	4	0	0	NA	NA	7	1	DIMPLE	14	11	0	NA	0	0	1	Looking_downward	CGS	1	1	7	6	0	1	0	0	0
MACAQUE	19	R	1	DIMPLE	-10	-10	1	DIMPLE	3	0	0	NA	NA	8	0	NA	NA	11	0	NA	0	0	1	Looking_downward	CGS	1	1	10	6	1	1	0	0	0
MACAQUE	20	L	0	NA	NA	-10	1	SPUR	6	0	0	NA	NA	8	0	NA	NA	13	0	NA	0	0	0	NO_FORK	NA	0	0	NA	NA	0	1	0	0	0
MACAQUE	20	R	1	DIMPLE	-5	-10	0	NA	NA	0	1	DIMPLE	9	8	0	NA	NA	12	0	NA	0	0	1	Looking_downward	CGS	1	1	7	6	1	1	0	0	0
MACAQUE	27	L	1	DIMPLE	-5	-10	0	NA	NA	0	1	DIMPLE	7	8	1	DIMPLE	14	13	0	NA	0	0	1	Forward_facing	CGS	1	1	9	6	0	1	0	0	0
MACAQUE	27	R	1	DIMPLE	-3	-10	1	DIMPLE	4	0	1	DIMPLE	12	10	0	NA	NA	14	0	NA	0	0	1	Forward_facing	CGS	1	1	10	6	0	1	0	0	0
MACAQUE	28	L	1	SPUR	-11	-10	1	DIMPLE	-1	0	1	DIMPLE	9	9	0	NA	NA	15	0	NA	0	0	1	Forward_facing	CGS	1	1	10	7	0	1	0	0	0
MACAQUE	28	R	1	DIMPLE	-10	-10	1	DIMPLE	2	0	0	NA	NA	9	1	SPUR	15	15	0	NA	0	0	1	Forward_facing	CGS	1	1	9	7	0	1	1	0	0
MACAQUE	30	L	1	DIMPLE	-5	-10	1	DIMPLE	3	0	0	NA	NA	7	0	NA	NA	10	0	NA	0	0	1	Forward_facing	CGS	1	1	10	6	0	1	0	0	0
MACAQUE	30	R	1	SPUR	-9	-10	0	NA	NA	0	0	NA	NA	6	0	NA	NA	11	0	NA	0	0	0	SOS_ONLY	NA	0	1	8	6	0	1	1	0	0
MACAQUE	31	L	1	DIMPLE	-3	-10	1	DIMPLE	3	0	0	NA	NA	8	0	NA	NA	12	0	NA	0	0	1	Forward_facing	CGS	1	1	10	5	1	1	0	0	0
MACAQUE	31	R	1	SPUR	-14	-10	1	DIMPLE	1	0	0	NA	NA	9	0	NA	12	12	0	NA	0	0	0	NO_FORK	NA	0	0	9	6	0	1	0	0	0
MACAQUE	33	L	0	NA	NA	-10	1	DIMPLE	0	0	0	NA	NA	7	0	NA	NA	12	0	NA	0	0	1	Forward_facing	CGS	1	1	9	6	1	1	0	0	0
MACAQUE	33	R	1	DIMPLE	-12	-10	1	SPUR	-3	0	0	NA	NA	7	1	DIMPLE	11	11	0	NA	0	0	0	NO_FORK	NA	1	1	10	6	0	1	0	0	0
MACAQUE	34	L	1	SPUR	-10	-10	0	NA	NA	0	0	NA	7	8	1	SPUR	NA	13	0	NA	0	0	1	Looking_downward	CGS	1	1	7	4	0	1	0	0	0
MACAQUE	34	R	1	DIMPLE	-8	-10	1	SPUR	2	0	1	DIMPLE	NA	8	0	NA	12	13	0	NA	0	0	1	Forward_facing	CGS	1	1	8	5	0	1	0	0	0
MACAQUE	35	L	1	DIMPLE	-12	-10	1	DIMPLE	0	0	0	NA	NA	7	0	NA	NA	12	0	NA	0	0	1	Looking_downward	CGS	1	1	8	5	0	1	0	0	0
MACAQUE	35	R	1	DIMPLE	-5	-10	1	SPUR	2	0	0	NA	NA	6	0	NA	NA	12	0	NA	0	1	1	Forward_facing	CGS	1	1	9	5	0	1	0	0	0
MACAQUE	37	L	0	NA	NA	-10	1	DIMPLE	1	0	0	NA	NA	10	1	DIMPLE	14	14	0	NA	0	0	0	SOS_ONLY	NA	0	1	8	5	0	1	0	0	0
MACAQUE	37	R	0	NA	NA	-10	0	NA	NA	0	0	NA	NA	7	1	DIMPLE	14	12	0	NA	0	1	0	SOS_ONLY	NA	0	1	7	4	0	1	0	0	0
MACAQUE	39	L	1	DIMPLE	-6	-10	0	NA	NA	0	1	DIMPLE	6	6	0	NA	NA	11	0	NA	0	0	1	Forward_facing	CGS	1	1	11	6	0	1	0	0	0
MACAQUE	39	R	1	DIMPLE	-11	-10	1	DIMPLE	-3	0	1	DIMPLE	7	7	1	DIMPLE	13	11	0	NA	0	0	0	NO_FORK	NA	0	0	NA	NA	0	1	0	0	0
MACAQUE	42	L	1	SPUR	-7	-10	1	DIMPLE	0	0	1	DIMPLE	10	7	1	SPUR	16	12	0	NA	0	0	1	Looking_downward	CGS	1	1	12	7	0	1	0	0	0
MACAQUE	42	R	1	SPUR	-10	-10	1	DIMPLE	3	0	1	DIMPLE	NA	7	0	NA	13	12	0	NA	0	0	1	Looking_downward	CGS	1	1	8	7	0	1	0	0	0
MACAQUE	46	L	0	NA	NA	-10	1	DIMPLE	3	0	0	NA	NA	7	0	NA	NA	11	0	NA	0	0	1	Forward_facing	CGS	1	1	10	6	0	1	0	0	0
MACAQUE	46	R	0	NA	NA	-10	1	SPUR	-2	0	0	NA	4	7	0	NA	10	11	0	NA	0	1	0	NO_FORK	NA	0	0	NA	NA	0	1	0	0	0
MACAQUE	47	L	1	DIMPLE	-10	-10	1	DIMPLE	0	0	0	NA	NA	7	1	DIMPLE	10	11	0	NA	0	0	1	Forward_facing	CGS	1	1	8	6	0	1	0	0	0
MACAQUE	47	R	1	DIMPLE	-10	-10	0	NA	NA	0	0	NA	NA	8	1	DIMPLE	11	11	0	NA	0	0	0	NO_FORK	NA	0	0	NA	NA	0	1	0	0	0
MACAQUE	49	L	1	DIMPLE	-9	-10	1	DIMPLE	NA	0	0	NA	NA	7	0	NA	11	11	0	NA	0	0	0	NO_FORK	NA	0	0	NA	NA	0	1	0	0	0
MACAQUE	49	R	0	NA	NA	-10	0	NA	NA	0	0	NA	NA	9	0	NA	NA	13	0	NA	0	0	1	Forward_facing	CGS	1	1	11	7	0	1	0	0	0
MACAQUE	52	L	1	DIMPLE	-4	-10	1	DIMPLE	3	0	1	DIMPLE	9	8	0	NA	NA	12	0	NA	0	0	1	Forward_facing	CGS	1	1	10	4	0	1	0	0	0
MACAQUE	52	R	1	DIMPLE	-6	-10	1	DIMPLE	3	0	0	NA	NA	7	1	DIMPLE	13	12	0	NA	0	0	1	Looking_downward	CGS	1	1	4	4	0	1	0	0	0
MACAQUE	54	L	0	NA	NA	-10	0	NA	NA	0	0	NA	NA	7	0	NA	NA	12	0	NA	0	0	0	SOS_ONLY	NA	0	1	9	7	1	1	0	0	0
MACAQUE	54	R	0	NA	NA	-10	0	NA	NA	0	0	NA	NA	8	0	NA	NA	11	0	NA	0	0	0	SOS_ONLY	NA	0	1	11	6	1	1	0	0	0
MACAQUE	55	L	0	NA	NA	-10	1	DIMPLE	-3	0	0	NA	NA	8	0	NA	NA	13	0	NA	0	0	0	SOS_ONLY	NA	0	1	5	6	0	1	0	0	0
MACAQUE	55	R	1	DIMPLE	-9	-10	1	SPUR	-2	0	0	NA	NA	8	0	NA	NA	12	0	NA	0	0	1	Forward_facing	CGS	1	1	9	6	0	1	0	0	0
MACAQUE	56	L	1	SPUR	-11	-10	1	DIMPLE	4	0	0	NA	NA	6	1	DIMPLE	15	12	0	NA	0	1	1	Forward_facing	CGS	1	1	7	6	1	1	0	0	0
MACAQUE	56	R	1	SPUR	-10	-10	1	DIMPLE	2	0	0	NA	NA	7	1	DIMPLE	11	13	0	NA	0	1	1	Forward_facing	CGS	1	1	7	6	1	1	0	0	0
MACAQUE	57	L	1	DIMPLE	-9	-10	0	NA	NA	0	1	DIMPLE	6	7	0	NA	NA	12	0	NA	0	0	0	SOS_ONLY	NA	0	1	8	6	0	1	0	0	0
MACAQUE	57	R	1	DIMPLE	NA	-10	1	DIMPLE	1	0	0	NA	6	7	1	DIMPLE	NA	12	0	NA	0	1	1	Looking_downward	CGS	1	1	6	7	0	1	0	0	0
MACAQUE	58	L	1	SPUR	-11	-10	1	DIMPLE	-1	0	0	NA	NA	5	0	NA	NA	10	0	NA	0	0	1	Forward_facing	CGS	1	1	10	6	0	1	0	0	0
MACAQUE	58	R	1	DIMPLE	-5	-10	1	DIMPLE	3	0	1	DIMPLE	5	6	1	DIMPLE	14	10	0	NA	0	0	1	Looking_downward	CGS	1	1	10	6	0	1	0	0	0
MACAQUE	59	L	1	DIMPLE	-8	-10	1	DIMPLE	0	0	0	NA	NA	7	0	NA	NA	11	0	NA	0	0	1	Forward_facing	CGS	1	1	10	6	0	1	0	0	0
MACAQUE	59	R	1	DIMPLE	-12	-10	1	SPUR	3	0	0	NA	NA	7	0	NA	NA	11	0	NA	0	0	1	Looking_downward	CGS	1	1	8	6	1	1	0	0	0
MACAQUE	62	L	1	DIMPLE	-4	-10	1	DIMPLE	2	0	1	DIMPLE	9	7	0	NA	NA	11	0	NA	0	0	1	Forward_facing	CGS	1	1	9	6	0	1	0	0	0
MACAQUE	62	R	1	DIMPLE	-5	-10	1	DIMPLE	4	0	0	NA	NA	7	1	DIMPLE	10	11	0	NA	0	0	1	Forward_facing	CGS	1	1	9	5	0	1	0	0	0
MACAQUE	63	L	1	DIMPLE	-9	-10	1	DIMPLE	4	0	0	NA	NA	8	0	NA	NA	12	0	NA	0	0	0	NO_FORK	NA	0	0	NA	NA	0	1	0	0	0
MACAQUE	63	R	1	DIMPLE	-8	-10	1	DIMPLE	1	0	0	NA	NA	7	1	DIMPLE	10	12	0	NA	0	0	1	Forward_facing	CGS	1	1	11	7	1	1	0	0	0
MACAQUE	64	L	1	DIMPLE	-13	-10	1	DIMPLE	-1	0	1	DIMPLE	8	9	1	DIMPLE	15	13	0	NA	0	0	1	Looking_downward	CGS	1	1	8	7	0	1	0	0	0
MACAQUE	64	R	1	DIMPLE	-9	-10	0	NA	NA	0	1	DIMPLE	6	7	1	DIMPLE	13	12	0	NA	0	0	1	Looking_downward	CGS	1	1	9	6	0	1	0	0	0
MACAQUE	65	L	1	DIMPLE	-8	-10	1	DIMPLE	4	0	0	NA	NA	8	0	NA	NA	12	0	NA	0	0	1	Forward_facing	CGS	1	1	11	7	1	0	0	0	0
MACAQUE	65	R	0	NA	NA	-10	1	DIMPLE	4	0	0	NA	NA	9	0	NA	NA	12	0	NA	0	0	0	NO_FORK	NA	0	0	NA	NA	1	1	0	0	0
MACAQUE	66	L	0	NA	NA	-10	1	SPUR	0	0	1	DIMPLE	5	6	0	NA	NA	10	0	NA	0	0	1	Forward_facing	CGS	1	1	10	6	0	1	0	0	0
MACAQUE	66	R	0	NA	NA	-10	0	NA	NA	0	1	DIMPLE	7	7	0	NA	NA	11	0	NA	0	0	0	NO_FORK	NA	0	0	NA	NA	1	1	0	0	0
MACAQUE	67	L	1	DIMPLE	-8	-10	1	DIMPLE	-3	0	1	DIMPLE	6	7	0	NA	NA	12	0	NA	0	0	1	Forward_facing	CGS	1	1	10	7	0	1	0	0	0
MACAQUE	67	R	1	DIMPLE	-4	-10	1	DIMPLE	1	0	0	NA	NA	8	1	DIMPLE	16	12	0	NA	0	0	1	Looking_downward	CGS	1	1	8	8	1	1	0	0	0
MACAQUE	68	L	0	NA	NA	-10	1	SPUR	-2	0	0	NA	NA	8	1	DIMPLE	10	11	0	NA	0	0	1	Forward_facing	CGS	1	1	11	7	0	1	0	0	0
MACAQUE	68	R	1	DIMPLE	-4	-10	1	DIMPLE	3	0	1	DIMPLE	9	8	0	NA	NA	11	0	NA	0	0	1	Forward_facing	CGS	1	1	12	7	0	1	0	0	0
MACAQUE	70	L	1	DIMPLE	-3	-10	1	SPUR	2	0	0	NA	NA	6	1	SPUR	12	11	0	NA	0	0	0	SOS_ONLY	NA	0	1	8	7	0	1	0	0	0
MACAQUE	70	R	1	DIMPLE	-4	-10	1	SPUR	0	0	0	NA	NA	6	1	DIMPLE	15	11	0	NA	0	0	1	Looking_downward	CGS	1	1	6	6	0	1	0	0	0
MACAQUE	71	L	0	NA	NA	-10	0	NA	NA	0	0	NA	NA	6	0	NA	NA	10	0	NA	0	0	1	Forward_facing	CGS	1	1	NA	NA	0	1	0	0	0
MACAQUE	71	R	0	NA	NA	-10	0	NA	-4	0	0	NA	NA	6	0	NA	NA	10	0	NA	0	0	1	Forward_facing	CGS	1	1	10	5	0	1	0	0	0
MACAQUE	72	L	0	NA	NA	-10	0	NA	NA	0	0	NA	NA	9	1	DIMPLE	14	12	0	NA	0	0	1	Forward_facing	CGS	1	1	6	4	0	1	0	0	0
MACAQUE	72	R	0	NA	NA	-10	0	NA	NA	0	0	NA	NA	8	0	NA	NA	12	0	NA	0	0	1	Forward_facing	CGS	1	1	9	4	0	1	0	0	0
MACAQUE	73	L	0	NA	NA	-10	0	NA	NA	0	0	NA	NA	7	0	NA	NA	12	0	NA	0	0	0	SOS_ONLY	NA	0	1	7	6	0	1	0	0	0
MACAQUE	73	R	0	NA	NA	-10	0	NA	NA	0	0	NA	NA	8	0	NA	NA	12	0	NA	0	0	1	Forward_facing	CGS	1	1	11	5	0	1	0	0	0
MACAQUE	75	L	0	NA	NA	-10	0	NA	NA	0	0	NA	NA	6	0	NA	NA	12	0	NA	0	0	1	Forward_facing	CGS	1	1	8	5	0	1	0	0	0
MACAQUE	75	R	0	NA	NA	-10	0	NA	NA	0	0	NA	NA	6	0	NA	NA	12	0	NA	0	0	1	Looking_downward	CGS	1	1	5	5	0	1	0	0	0
MACAQUE	78	L	0	NA	NA	-10	1	DIMPLE	0	0	0	NA	NA	6	0	NA	NA	12	0	NA	0	1	1	Looking_downward	CGS	1	1	8	6	0	1	0	0	0
MACAQUE	78	R	1	DIMPLE	-9	-10	0	NA	NA	0	0	NA	NA	6	0	NA	NA	11	0	NA	0	0	0	NO_FORK	NA	0	0	NA	NA	0	1	0	0	0
